# Supplementary material for: Common Variation at 1q24.1 (ALDH9A1) Is a Potential Risk Factor for Renal Cancer
Source: PLoS One. 2015 Mar 31;10(3):e0122589. doi: 10.1371/journal.pone.0122589 (PMC4380462; doi:10.1371/journal.pone.0122589)
Supplement: S1 Dataset — Tab-delimited ASCII text file with one header row. (TXT) [file pone.0122589.s001.txt]

variant_UK	chr_UK	pos_UK	allele_A_UK	allele_B_UK	variant_NCI	chr_NCI	pos_NCI	allele_A_NCI	allele_B_NCI	Ca_AA_UK	Ca_AB_UK	Ca_BB_UK	Co_AA_UK	Co_AB_UK	Co_BB_UK	MAF_Ca_UK	MAF_Co_UK	OR_UK	se_UK	P_UK	info_UK	HWE_P_UK	Ca_AA_NCI	Ca_AB_NCI	Ca_BB_NCI	Co_AA_NCI	Co_AB_NCI	Co_BB_NCI	MAF_Ca_NCI	MAF_Co_NCI	OR_NCI	se_NCI	P_NCI	info_NCI	HWE_P_NCI	meta_TE_fixed	meta_seTE_fixed	meta_P_fixed	meta_TE_random	meta_seTE_random	meta_P_random	meta_I2	meta_Q	P_het
rs12143072	1	14225766	T	C	rs12143072	1	14225766	T	C	830.54	108.55	4.912	4696.3	492.61	8.084	0.062699	0.048949	1.36444806652697	0.11893	0.0089801	0.922	0.193058929516805	1136.4	129.06	5.523	3080	283.21	5.787	0.055117	0.043749	1.40376793011427	0.12586	0.0070453	0.89622	0.785355305564651	0.324151357551919	0.0864423386106932	0.000176895048714876	0.324151357551919	0.0864423386106932	0.000176895048714876	0	0.0269176530084482	0.869679185582224
rs3007719	1	18811668	T	C	rs3007719	1	18811668	T	C	89.881	403.1	451.01	615.21	2317.2	2264.6	0.30872	0.34131	1.15755497447811	0.053007	0.0057773	0.98952	0.546031688259769	127.61	528.79	614.59	411.21	1486.6	1471.1	0.30843	0.34269	1.14778041101794	0.053183	0.0095535	0.99121	0.233858269002923	0.142084054768812	0.0375436798481788	0.000154017934292261	0.142084054768812	0.0375436798481788	0.000154017934292261	0	0.0127542012524695	0.910082484377656
rs113612364,rs72275238	1	18812478	CA	C	rs113612364,rs72275238	1	18812478	CA	C	52.329	344.08	547.57	374.51	1990.8	2831.5	0.23768	0.2636	1.17466147534943	0.062348	0.0098221	0.8161	0.338510600702424	66.744	429.5	774.71	179.22	1147.8	2041.9	0.22148	0.22355	1.20512102791164	0.066793	0.005215	0.79106	0.281036166351141	0.172899897259466	0.0455771561832395	0.000148499829454529	0.172899897259466	0.0455771561832395	0.000148499829454529	0	0.0784995964210288	0.779341102256966
rs2872739	1	20159225	T	A	rs2872739	1	20159225	T	A	357.36	471.81	114.82	1827.3	2558.5	811.1	0.37154	0.40223	0.872266746414586	0.052794	0.0096387	0.96941	0.0866071466200995	408.59	631.19	231.2	1267.2	1604.5	497.25	0.43022	0.38573	1.15547324963848	0.052191	0.0056245	0.96896	0.770933119907259	0.00553989657481	0.0371159659816029	0.88134916809689	0.00403757594160117	0.140584954926398	0.977088041203	93.0289070298876	14.3449528544140	0.000152187125390668
rs10917555	1	20159823	T	G	rs10917555	1	20159823	T	G	362.19	465.63	116.15	1839.9	2554.2	802.79	0.36968	0.40022	0.870802568534403	0.053242	0.0093651	0.95499	0.0869568490886494	410.68	631.53	228.78	1265.4	1606.6	496.88	0.42844	0.38594	1.14877941447902	0.052625	0.0083972	0.95519	0.721164918490617	0.00179455292207074	0.0374277298164755	0.961758363452442	0.000297889003393004	0.13851994983461	0.998284139911087	92.698350002562	13.6955345757587	0.000214965009781132
rs4655238	1	20159960	T	C	rs4655238	1	20159960	T	C	361.92	465.72	116.34	1836.6	2556.4	803.87	0.36992	0.40064	0.869740837188602	0.053329	0.0088739	0.95238	0.0801648535600608	410.95	630.27	229.76	1264.1	1607.5	497.31	0.42872	0.3862	1.14941141694173	0.052682	0.0082125	0.95281	0.707943444603854	0.00154655315036249	0.0374784544044435	0.967084534646761	-3.19966697750890e-05	0.139404945734291	0.999816866980924	92.771114425742	13.8333909110555	0.000199754566255095
rs2236772	1	20304785	C	T	rs2236772	1	20304785	C	T	876.08	67.431	0.487	4928	267.06	1.887	0.036231	0.026057	1.57559030675803	0.16723	0.0065563	0.85925	0.369572333140395	1198.3	72.311	0.357	3115.4	246.9	6.697	0.028727	0.038632	0.67690793836935	0.14946	0.0090317	0.85223	0.438694306979815	-0.0150521417154239	0.111438997765860	0.89255598806858	0.0288744790199443	0.422411870400207	0.945502071130712	92.9523435841474	14.1891139549689	0.0001653242112718
rs72980821	1	21025420	G	A	rs72980821	1	21025420	G	A	913.63	30.366	0	5096.3	100.65	0.022	0.016084	0.0096873	1.95950129590096	0.25656	0.0087416	0.93939	0.500684256406906	1262.5	8.531	0.003	3324.2	44.753	0.002	0.0033584	0.0066425	0.413867253621602	0.33079	0.0076529	0.89154	0.701787613677388	0.0886607766489553	0.202730191035614	0.661869243896474	-0.0907401303942376	0.77732357854129	0.907070805802886	92.7516216982173	13.7961894145903	0.000203749062590686
1-24920387	1	24920387	ATTTATTTT	A	1-24920387	1	24920387	ATTTATTTT	A	693.48	233.18	17.303	3646.4	1408.4	142	0.14184	0.16283	0.771954244111096	0.087852	0.0032176	0.5875	0.668169495561383	877.2	353.58	40.166	2514.2	783.23	71.534	0.1707	0.13748	1.32783527041762	0.09217	0.0020961	0.57559	0.253289706627229	-0.000642023101282835	0.0635924798968374	0.99194477682027	0.0116434037058888	0.271189053226253	0.96575363743157	94.4885785194426	18.1441394661557	2.04798728850042e-05
rs6697934	1	35615429	C	T	rs6697934	1	35615429	C	T	9.034	134.26	800.7	17.871	636.07	4543.1	0.080684	0.064634	0.769464854431245	0.10109	0.0095325	0.98072	0.378283172436301	9.146	216.44	1045.4	27.555	517.74	2823.7	0.092341	0.085018	0.760552603537762	0.093558	0.0034383	0.96721	0.477982586168974	-0.268335128478361	0.0686640281613618	9.30851454095105e-05	-0.268335128478361	0.0686640281613618	9.30851454095105e-05	0	0.00715372356957662	0.932595548068717
rs2935947	1	35619547	A	C	rs2935947	1	35619547	A	C	805.19	130.78	8.031	4572.8	608.22	16.012	0.077777	0.061598	1.32502324144824	0.10434	0.0069918	0.96299	0.373734058742931	1052	211.02	7.944	2839.8	502.65	26.545	0.089265	0.082479	1.35415819098062	0.096166	0.0016179	0.95426	0.408997855574187	0.293190208041745	0.0707130262358748	3.38041532708111e-05	0.293190208041745	0.0707130262358748	3.38041532708111e-05	0	0.0234948459135322	0.878177246866254
rs2935948	1	35619549	A	C	rs2935948	1	35619549	A	C	804.7	131.27	8.033	4572.8	608.23	15.944	0.078037	0.061585	1.33050690340283	0.10423	0.0061488	0.96345	0.365904438973886	1052	211.05	7.949	2841.1	501.28	26.55	0.089279	0.082278	1.35852560812358	0.096349	0.0014723	0.95273	0.393050424870411	0.296797567525288	0.0707513142193111	2.72942987127323e-05	0.296797567525288	0.0707513142193111	2.72942987127323e-05	0	0.0215568129567077	0.883272214894495
rs3002669	1	35623098	G	A	rs3002669	1	35623098	G	A	800.4	134.54	9.055	4539.4	640.75	16.891	0.080855	0.064896	1.29891590846466	0.10128	0.0098121	0.97709	0.253438901319857	1049	214.11	7.846	2837.5	504.24	27.263	0.090405	0.082928	1.34999380020628	0.095301	0.0016382	0.95778	0.353633299791632	0.281987020169916	0.0694054900519525	4.84684284525194e-05	0.281987020169916	0.0694054900519525	4.84684284525194e-05	0	0.0769209478035083	0.781514242007264
rs78213118	1	36286462	G	A	rs78213118	1	36286462	G	A	805.85	132.42	5.688	4564.4	612.22	20.232	0.076168	0.062796	1.46194830265312	0.13333	0.0043934	0.60857	0.950946053318816	1130.9	138.1	1.927	2908.5	446.67	13.715	0.055844	0.070364	0.717099984290926	0.12612	0.0083717	0.67269	0.434854217546006	0.00383549710700548	0.0916232166653984	0.96660900516214	0.0223019238814561	0.356152579460134	0.950069886980355	93.3614301347838	15.0634853636121	0.000103954876140677
rs190256089	1	37424872	C	T	rs190256089	1	37424872	C	T	928.22	15.771	0.004	5145.5	51.243	0.213	0.0083576	0.004971	4.02771815114004	0.50742	0.0060406	0.53825	0.812516977445282	1250.3	20.248	0.45	3340.9	28.114	0	0.0083194	0.0041725	3.10682094747279	0.43073	0.0084944	0.62194	0.807853276114851	1.24231960888819	0.328374313305651	0.000154798555447977	1.24231960888819	0.328374313305651	0.000154798555447977	0	0.152125608127938	0.696512271095366
rs55970448	1	44898664	C	T	rs55970448	1	44898664	C	T	839.22	101.33	3.445	4754.2	427.2	15.578	0.05732	0.044098	1.38098912545891	0.12361	0.0090164	0.89868	0.0717730278629645	1180.3	89.787	0.865	3071.7	287.08	10.226	0.036002	0.045642	0.709808545170199	0.13105	0.0089074	0.87229	0.204503908468003	0.0094480352967162	0.0899206897946078	0.916319660279544	-0.00855663441312582	0.332776955978635	0.979486397293154	92.6736514262212	13.6493642082363	0.000220315909126412
rs75823496	1	48076597	C	G	rs75823496	1	48076597	C	G	885.56	57.401	1.04	4964.5	229.57	2.87	0.031505	0.022639	1.79493713671807	0.20321	0.0039935	0.66375	0.897057293390824	1188.9	81.378	0.711	3205.4	159.78	3.839	0.032573	0.024852	1.71292082809683	0.18399	0.0034425	0.73394	0.211359982246487	0.559269116915527	0.136390636913532	4.12267445826231e-05	0.559269116915527	0.136390636913532	4.12267445826231e-05	0	0.0291088644804353	0.864527916940891
rs1935559	1	57278215	A	C	rs1935559	1	57278215	A	C	220	459	265	1054	2475	1668	0.47617	0.44093	0.871107402776271	0.049507	0.0053139	1	0.0141172759923073	287	629	355	591	1605	1173	0.47325	0.41362	0.85274902589006	0.050465	0.0015969	1	0.29920493481144	-0.148435907590238	0.0353405712833602	2.66731302489553e-05	-0.148435907590238	0.0353405712833602	2.66731302489553e-05	0	0.090780498454605	0.763187248602779
rs72641133	1	66221006	A	G	rs72641133	1	66221006	A	G	653.13	266.71	24.157	3394.8	1590.9	211.24	0.16686	0.19371	0.839104522850229	0.063944	0.0060804	0.97853	0.149305926290302	772.53	437.17	61.283	2010.2	1177	181.76	0.2202	0.22864	1.1967266046153	0.062483	0.0040506	0.98409	0.580842867340288	0.00618697469378	0.0446897414207782	0.889890442028398	0.00234514738598912	0.177504809366782	0.989458863311408	93.65799632105	15.7678874157568	7.16076636596563e-05
1-66221242	1	66221242	A	T	1-66221242	1	66221242	A	T	653.63	265.84	24.524	3397.3	1591.8	207.83	0.16678	0.19314	0.842467662737219	0.063801	0.0072148	0.98761	0.213656222078227	773.04	437.17	60.787	2010.6	1176.5	181.92	0.21981	0.2286	1.19384596606189	0.062281	0.0044431	0.99176	0.567213630126742	0.0070819875980073	0.0445670013392281	0.873742514766599	0.00315487756741251	0.174299783253804	0.985558842284878	93.4583917491127	15.2867607115476	9.23615837696845e-05
rs6663827	1	66221493	A	G	rs6663827	1	66221493	A	G	653.65	265.79	24.548	3396.8	1592.4	207.8	0.16678	0.19319	0.842299186052901	0.063785	0.007131	0.98815	0.21809705203443	771.89	438.31	60.792	2010.7	1176.4	181.89	0.22026	0.22858	1.19646335372094	0.062258	0.0039622	0.99216	0.566854644833634	0.00812658936109063	0.0445531200236317	0.855267059754853	0.00414917826861165	0.175494785823616	0.981137577005856	93.5511582769295	15.5066606212792	8.22150473943628e-05
rs12143692	1	66223299	G	A	rs12143692	1	66223299	G	A	653.14	266.49	24.368	3394.1	1594.7	208.11	0.16696	0.19347	0.841684532023099	0.063793	0.0068981	0.98598	0.227311706646746	768.31	440.47	62.216	2010.4	1177.4	181.2	0.22223	0.22852	1.21345298241597	0.062241	0.0018805	0.99128	0.60732222489645	0.0150640747749717	0.0445496135011048	0.735256530276477	0.010827351112569	0.182909804612499	0.952796769315134	94.0642390296306	16.8470395791185	4.05164796302149e-05
rs11208732	1	66223990	A	T	rs11208732	1	66223990	A	T	653.84	265.64	24.516	3396.4	1592.9	207.61	0.16667	0.1932	0.84207179597171	0.063675	0.0069448	0.99237	0.225408286171703	771.72	438.42	60.862	2011	1176.3	181.65	0.22036	0.22849	1.19762448623228	0.062144	0.0037084	0.99537	0.57402382304387	0.00851039643983917	0.0444738550527813	0.848245678257668	0.0044984419115351	0.176114787722443	0.979622113809977	93.6192155061076	15.6720541331114	7.53290059526401e-05
rs55783487	1	66224784	A	T	rs55783487	1	66224784	A	T	653.89	265.63	24.481	3394.7	1592.9	209.39	0.16663	0.19354	0.840464973845022	0.063569	0.0062566	0.99444	0.19089927283156	774	436.1	60.896	2015.3	1173.7	179.99	0.21947	0.22762	1.20055025796863	0.062183	0.0032894	0.997	0.593687873126132	0.00841963810185416	0.0444519451898895	0.849771572734096	0.00473439434628976	0.178289832495865	0.978815077657744	93.7807416368841	16.0790875955665	6.07512182162484e-05
rs55675587	1	66224881	C	T	rs55675587	1	66224881	C	T	654.01	264.93	25.06	3396.4	1592.7	207.93	0.16687	0.19324	0.843487665586406	0.063558	0.0074059	0.99641	0.217432526312826	772.95	436.9	61.145	2015.5	1173.6	179.98	0.21998	0.22759	1.20330266836646	0.062146	0.0029018	0.99742	0.592175953649063	0.0114202634118925	0.0444346646635692	0.797169138115657	0.00767979459581176	0.177639824371282	0.965516283805753	93.7398970938291	15.9741783000764	6.42123676337647e-05
rs55696232	1	66224887	C	T	rs55696232	1	66224887	C	T	654.01	264.96	25.029	3396.9	1592.2	207.93	0.16685	0.19319	0.8436563799904	0.063558	0.0074751	0.99657	0.214157188608284	773.95	435.9	61.145	2015.5	1173.6	179.98	0.21959	0.22759	1.20123476668212	0.062155	0.0031793	0.99742	0.592175953649063	0.0106131271123697	0.0444379541081784	0.811237222836984	0.00691956890847863	0.176679823735932	0.968759273123123	93.6707871350203	15.7997530077259	7.04116993642812e-05
rs6666105	1	66225370	T	G	rs6666105	1	66225370	T	G	654.02	264.92	25.058	3396.4	1592.7	207.92	0.16686	0.19324	0.843496100505236	0.063553	0.0074045	0.99663	0.217645311249821	772.96	436.89	61.15	2015.5	1173.6	179.96	0.21998	0.22759	1.20330266836646	0.062141	0.002899	0.99759	0.592978190161984	0.0114254684681915	0.044431128460617	0.797062914778063	0.00768478175472176	0.177634824384395	0.965492933832921	93.7405405727974	15.9758204622935	6.4156690269157e-05
rs11208739	1	66234813	G	T	rs11208739	1	66234813	G	T	651.96	266.7	25.344	3393.6	1594.4	209	0.16811	0.19361	0.848954233911075	0.063394	0.009792	0.99938	0.207464612401964	774.92	435.1	60.982	2015.1	1174.9	178.99	0.21914	0.2275	1.19864289981003	0.062129	0.0035411	0.9998	0.650181976765456	0.0121958951561714	0.0443723217558352	0.7834286682884	0.00895016552878762	0.172469846419104	0.95861308436985	93.378237304455	15.1017190735750	0.000101870478909749
rs12046844	1	66238379	G	A	rs12046844	1	66238379	G	A	652	267	25	3395	1593	209	0.1679	0.19348	0.848614720124795	0.063382	0.0095996	1	0.198679830141447	775	435	61	2014	1176	179	0.21912	0.22766	1.19580547980831	0.062111	0.0039882	1	0.667681782840626	0.0108082627280404	0.0443616492434112	0.807509811856364	0.0075675299632621	0.171484842347119	0.964801226365912	93.305143276815	14.9368394477643	0.000111170810810912
rs11208751	1	66259418	G	A	rs11208751	1	66259418	G	A	652.09	266.93	24.975	3392.5	1600.1	204.39	0.16784	0.19327	0.848478952631264	0.06359	0.0097684	0.99686	0.361423171923734	772.34	437.88	60.775	2007.9	1179	182.08	0.22008	0.22902	1.19303442675960	0.062136	0.0045031	0.99562	0.600368283460434	0.0100358831348009	0.0444419366404938	0.821341333531937	0.00636319284058565	0.170404788951485	0.970212611461395	93.1946005143538	14.6942145293480	0.000126433883210875
rs4454519	1	66260242	T	G	rs4454519	1	66260242	T	G	652.21	267.18	24.604	3393	1599.1	204.86	0.16758	0.19327	0.846707483450388	0.063668	0.0089616	0.99444	0.339363818862621	773.4	437.91	59.693	2013	1176.1	179.9	0.21924	0.22795	1.19293898782307	0.062296	0.0046263	0.99634	0.635006562025335	0.00874355281222672	0.0445270746809816	0.84432459798931	0.00526206027652995	0.171409814671205	0.975509819555376	93.2487823473527	14.8121428081627	0.000118768294928184
rs11208757	1	66269936	C	T	rs11208757	1	66269936	C	T	652.33	266.92	24.744	3394.9	1594.7	207.32	0.16759	0.19332	0.846817562578225	0.063595	0.0089352	0.99347	0.24402801718763	775.14	437.55	58.303	2017.2	1173.9	177.91	0.218	0.22703	1.19147257489687	0.062429	0.0050126	0.99816	0.675400553903883	0.00761898781669863	0.0445504915425887	0.864208696938623	0.00467517012827272	0.170729864411051	0.97815391032663	93.1886369698767	14.6813493213838	0.00012729972453418
rs4655589	1	66271786	G	A	rs4655589	1	66271786	G	A	651.41	267.79	24.795	3393.1	1597.5	206.38	0.16811	0.19341	0.848631692588922	0.063714	0.0099934	0.99011	0.286707466499746	776.81	435.8	58.39	2017.4	1174.8	176.77	0.21738	0.22683	1.18967480896365	0.06253	0.0054761	0.99635	0.73567681332386	0.00794292768180216	0.0446281055798668	0.858738375559458	0.00499623811610077	0.168904855106939	0.976401862553228	93.0163141863481	14.3190863203664	0.000154292549501056
rs139931697	1	74463624	C	T	rs139931697	1	74463624	C	T	926.55	17.455	0	5147.3	49.712	0	0.0092452	0.0047828	4.16701519940892	0.4474	0.0014227	0.69272	0.729007000561862	1250.4	20.506	0.099	3329.9	39.027	0.12	0.0081448	0.0058277	3.33175769142805	0.45813	0.0086157	0.61585	0.986752730606787	1.31800034181570	0.320085778904173	3.82759890626971e-05	1.31800034181570	0.320085778904173	3.82759890626971e-05	0	0.122038062342755	0.726834473107993
rs140477290	1	83064887	C	G	rs140477290	1	83064887	C	G	911.4	31.642	0.955	5078.9	116.84	1.214	0.017771	0.011474	2.08258518628218	0.27003	0.0065924	0.67914	0.517122509586791	1222.9	47.587	0.484	3297.3	71.064	0.609	0.019101	0.010728	2.18953676801444	0.26064	0.0026399	0.67237	0.719404929441839	0.75953586882763	0.187532078253272	5.1181521153687e-05	0.75953586882763	0.187532078253272	5.1181521153687e-05	0	0.0178062967469786	0.89384522571128
rs35241254	1	92569900	C	T	rs35241254	1	92569900	C	T	416.95	440.09	86.96	2589.3	2142.8	464.83	0.32522	0.2956	1.15467624809338	0.055132	0.0090886	0.98383	0.475325110469754	598.98	530.29	141.73	1712.5	1353.9	302.6	0.32012	0.29075	1.15474553074672	0.054669	0.0084934	0.97545	0.137159174776381	0.143850252998662	0.0388194804660725	0.000210874050027954	0.143850252998662	0.0388194804660725	0.000210874050027954	0	5.97189528042508e-07	0.999383410520912
rs11166163	1	92573670	G	A	rs11166163	1	92573670	G	A	416.93	440.51	86.555	2591.9	2143.3	461.8	0.32501	0.29507	1.15726562190507	0.055251	0.0082041	0.98093	0.533652702692129	598.53	529.12	143.34	1711.3	1353.5	304.24	0.32093	0.29118	1.15787913525136	0.054636	0.0072952	0.97491	0.120566876362047	0.146327966136037	0.0388490960985363	0.000165503541570189	0.146327966136037	0.0388490960985363	0.000165503541570189	0	4.65238340474757e-05	0.994557800689816
rs12145338	1	92588094	G	C	rs12145338	1	92588094	G	C	418.95	439.29	85.758	2610.1	2134.9	452	0.32352	0.29237	1.16276408200859	0.055044	0.0061505	0.99313	0.60297828446436	607.63	522.15	141.21	1723.8	1344.2	301.01	0.31651	0.28885	1.15332606689313	0.054326	0.0086461	0.9915	0.0945152615057196	0.146671498602752	0.0386656346399284	0.000148640611125073	0.146671498602752	0.0386656346399284	0.000148640611125073	0	0.0111052943019171	0.916072968084741
rs10875213	1	92593728	C	T	rs10875213	1	92593728	C	T	420.2	436.99	86.809	2608.2	2136.7	452.09	0.32341	0.29256	1.16049890131762	0.054953	0.0067544	0.99529	0.626196756009499	606.53	522.43	142.04	1721.2	1343.7	304.07	0.31727	0.28967	1.15355675517457	0.054168	0.0083621	0.99337	0.0736139218442343	0.145806839139458	0.0385771047603944	0.000157067188702564	0.145806839139458	0.0385771047603944	0.000157067188702564	0	0.0060463508895745	0.938020329662988
rs35959152	1	92595985	A	G	rs35959152	1	92595985	A	G	420.26	438.13	85.61	2608.6	2137.5	450.88	0.32275	0.2924	1.15802966932344	0.055006	0.0076468	0.99517	0.661512230934046	607.22	521.64	142.13	1722.9	1343.4	302.67	0.31704	0.28922	1.15331453369013	0.05419	0.0084823	0.9932	0.0803670511013242	0.144649512673594	0.0386033822946977	0.000178913335020514	0.144649512673594	0.0386033822946977	0.000178913335020514	0	0.00279198197789051	0.957860021081355
rs71710875	1	92596124	CAT	C	rs71710875	1	92596124	CAT	C	437.86	428.5	77.642	2711	2088.3	397.73	0.30921	0.27744	1.17762535518742	0.056756	0.0039685	0.97041	0.873026681168656	623.74	510.15	137.1	1757.7	1330.6	280.69	0.30856	0.28079	1.16918859538073	0.055426	0.0047996	0.97308	0.19879470370538	0.159819769249338	0.0396539648370682	5.56913988118968e-05	0.159819769249338	0.0396539648370682	5.56913988118968e-05	0	0.00821448574177495	0.927783573760914
rs10493873	1	95301578	A	G	rs10493873	1	95301578	A	G	629.61	281.42	32.967	3223.5	1760.7	212.81	0.18398	0.21034	0.848614720124795	0.062427	0.0085524	0.9964	0.152558114732232	781	426	64	2173	1057	139	0.21794	0.19813	1.22359102701361	0.062485	0.0012404	1	0.464298835564151	0.0186500842559241	0.0441630468434908	0.672805569437291	0.0188101009783025	0.182969999732222	0.91811830010067	94.1741586388101	17.1649026810396	3.42710083601760e-05
rs859110	1	95309502	C	A	rs859110	1	95309502	C	A	640.79	276.77	26.422	3308.9	1699.3	188.74	0.17459	0.19981	0.841070326527004	0.065539	0.0082682	0.94449	0.104001005212586	799.04	414.23	57.721	2236.3	1012.9	119.8	0.20837	0.18588	1.25431549314846	0.065369	0.00052765	0.96395	0.699637195153466	0.0272740193526623	0.0462828501771916	0.555666772620427	0.0267828409187580	0.199834998060608	0.893382982501964	94.6358611456073	18.6423212960099	1.57681056910386e-05
rs698965	1	95309623	A	G	rs698965	1	95309623	A	G	624.38	285.69	33.908	3189.6	1785.7	221.64	0.18724	0.21445	0.843125043859462	0.062655	0.00646	0.97475	0.152782152620682	771.44	434.19	65.371	2167.1	1062.5	139.44	0.22224	0.19908	1.23593775779936	0.062373	0.00068324	0.99559	0.522191807033106	0.0214576546958193	0.0442037360038977	0.627374001318363	0.0206410923680289	0.191234994445299	0.91404665913024	94.656915652086	18.7157816512927	1.51721576093777e-05
rs859109	1	95311332	G	A	rs859109	1	95311332	G	A	628.55	282.14	33.294	3223.7	1762.3	210.92	0.18471	0.21013	0.848750509342863	0.063539	0.0098527	0.96374	0.12076300344522	775.71	432.05	63.239	2188.3	1045.2	135.57	0.21972	0.19536	1.24154925629020	0.062801	0.00057051	0.99314	0.443470629925892	0.0284066932279294	0.0446656491925482	0.524786048176246	0.0263075698961483	0.190174960501167	0.88997684254184	94.4830413754955	18.1259289413252	2.06766625907573e-05
rs698961	1	95312105	G	A	rs698961	1	95312105	G	A	628.28	282.23	33.462	3223.3	1761.2	212.31	0.18494	0.21031	0.846478903289567	0.064129	0.0093483	0.94573	0.143057525063745	774.6	432.63	63.776	2184.8	1046.5	137.7	0.22037	0.19619	1.23828827182039	0.062781	0.00066296	0.98863	0.380272089077972	0.0275700390395579	0.0448618680060444	0.538849321380125	0.0237548615667718	0.190199867080069	0.900607304621631	94.434173418373	17.9667832860809	2.24793564376213e-05
rs947134	1	95312671	A	G	rs947134	1	95312671	A	G	626.43	282.99	34.557	3212.9	1763.3	220.62	0.1865	0.2121	0.836641178443674	0.066033	0.0069107	0.88523	0.274065099197099	767.96	435.82	67.183	2163.4	1063.7	141.93	0.22431	0.19999	1.24041996037455	0.06277	0.00059828	0.97367	0.43948372822065	0.0285150929162364	0.0454949153982887	0.530806483677337	0.0190786128958127	0.19690427695273	0.922811501787622	94.647864364998	18.6841303770438	1.54261040754555e-05
rs12127607	1	111054849	T	C	rs12127607	1	111054849	T	C	429.12	414.25	100.63	2627.6	2105.5	463.94	0.32601	0.29184	1.17793157758696	0.054769	0.0027892	0.98392	0.152562790215684	598.34	555.17	117.48	1707.1	1400.5	261.45	0.31083	0.28545	1.16011599986240	0.05658	0.0086653	0.97746	0.269656730892081	0.156387800529662	0.0393521983301686	7.06592352786028e-05	0.156387800529662	0.0393521983301686	7.06592352786028e-05	0	0.037455225974094	0.846541151808961
rs1339695	1	111056232	A	G	rs1339695	1	111056232	A	G	446.71	404.14	93.155	2695.1	2062.3	439.63	0.31274	0.283	1.15450305964562	0.054992	0.0089842	0.99164	0.109772302562394	613.12	541.51	116.36	1752.7	1365.7	250.59	0.30458	0.27706	1.16271757237550	0.05654	0.0076676	0.98219	0.48940824935205	0.147116613831557	0.0394211237126197	0.000190023294183828	0.147116613831557	0.0394211237126197	0.000190023294183828	0	0.00808052972388175	0.928373223870934
rs1936487	1	111056613	G	A	rs1936487	1	111056613	G	A	447.58	403.26	93.158	2696.7	2062.7	437.53	0.31228	0.28265	1.15404135076970	0.055012	0.0092025	0.99196	0.126072315168496	614.09	541.57	115.34	1750.8	1367.8	250.4	0.3038	0.27732	1.15746237378423	0.05663	0.0098157	0.98133	0.454393015953337	0.144707110457791	0.0394589732998278	0.000245144143427689	0.144707110457791	0.0394589732998278	0.000245144143427689	0	0.00140561697132227	0.970093070624052
rs3905154	1	111518986	A	T	rs3905154	1	111518986	A	T	391.47	437.18	115.33	1953.7	2485.5	757.65	0.35374	0.38492	0.87120322986097	0.052603	0.0087643	0.97093	0.4691399314154	531.83	567.53	171.6	1277.2	1574.6	517.15	0.35829	0.3872	0.871909190352557	0.052205	0.008652	0.9625	0.380814049361566	-0.137471924134119	0.037054422241375	0.000207258858092141	-0.137471924134119	0.037054422241375	0.000207258858092141	0	0.000119455157021453	0.991279650989424
rs12401623	1	114737170	G	A	rs12401623	1	114737170	G	A	670.71	253.31	19.979	3489.9	1546	161.16	0.15533	0.17975	0.840843268193096	0.066664	0.0093132	0.98182	0.525194541818999	909.78	335.71	25.503	2247.5	1016.9	104.62	0.15213	0.18197	0.828059721319877	0.067923	0.0054733	0.98931	0.421710683682412	-0.180866700927180	0.0475774446045304	0.000143809984285204	-0.180866700927180	0.0475774446045304	0.000143809984285204	0	0.0259121410258105	0.872115071544744
rs12403019	1	114746611	G	A	rs12403019	1	114746611	G	A	672.76	251.22	20.018	3492.7	1543.7	160.59	0.15427	0.17942	0.836281500073335	0.066697	0.0073492	0.98035	0.527397557076305	908.73	335.14	27.131	2252.5	1012.7	103.87	0.15319	0.18112	0.835495764816693	0.067858	0.0080825	0.98446	0.439461734912097	-0.179251889868412	0.0475670640561579	0.000164294987084146	-0.179251889868412	0.0475670640561579	0.000164294987084146	0	9.76008701715368e-05	0.992117575098206
rs10429942	1	114746825	G	C	rs10429942	1	114746825	G	C	671.61	252.37	20.006	3485.4	1549.8	161.76	0.15487	0.18023	0.835905258059104	0.066501	0.0070315	0.98355	0.507653021659005	908.88	335.99	26.132	2249	1016	103.96	0.15273	0.18165	0.830630689397572	0.067916	0.0062894	0.98532	0.403981905122336	-0.182338371838889	0.0475156870167896	0.000124326006110564	-0.182338371838889	0.0475156870167896	0.000124326006110564	0	0.00443487000916356	0.946904269883132
rs12403052	1	114746872	G	A	rs12403052	1	114746872	G	A	671.58	252.41	20.008	3484.6	1550.5	161.8	0.15489	0.18031	0.835545896066504	0.066506	0.0069	0.98304	0.501644010857846	908.98	335.89	26.133	2250.6	1014.4	103.99	0.1527	0.18142	0.831204022350378	0.067946	0.0065076	0.98445	0.424103043694323	-0.182219206560558	0.0475277819481903	0.000126101062120298	-0.182219206560558	0.0475277819481903	0.000126101062120298	0	0.00300276326922239	0.956299812019339
rs111823637	1	114747335	A	C	rs111823637	1	114747335	A	C	671.06	252.93	20.001	3485.2	1550	161.74	0.15515	0.18025	0.83732750556566	0.066546	0.007631	0.98296	0.504709743408555	910.65	334.31	26.038	2253.7	1011.3	103.98	0.152	0.18095	0.831361966118808	0.068145	0.006723	0.98053	0.461485829805061	-0.181030129897803	0.0476103934545427	0.000143345237233028	-0.181030129897803	0.0476103934545427	0.000143345237233028	0	0.0056351271722146	0.940161018717111
rs12723219	1	115022464	T	C	rs12723219	1	115022464	T	C	781.89	152.45	9.661	4114.4	1021.2	61.306	0.090979	0.11005	0.763264996000293	0.094166	0.0041196	0.7199	0.817330755723683	1015.5	241.42	14.044	2848.8	494.77	25.409	0.10602	0.080973	1.32678669479589	0.10593	0.0075988	0.67004	0.442073086589605	-0.0260895920045193	0.0703785664514251	0.710858265728542	0.00417632684885427	0.276446804603735	0.98794668662439	93.4289243375907	15.2182085761184	9.5775478447413e-05
rs114712587	1	147810698	G	A	rs114712587	1	147810698	G	A	918.57	25.366	0.068	5104	92.843	0.14	0.013507	0.0089593	2.60895563131994	0.36327	0.0082955	0.53885	0.665014899165173	1243	28.023	0.01	3321.6	47.334	0.065	0.011032	0.0070442	3.84702452943440	0.44895	0.00269	0.5076	0.80129900919069	1.11260933120458	0.282400714024328	8.15411431047686e-05	1.11260933120458	0.282400714024328	8.15411431047686e-05	0	0.452192318149745	0.501295691917796
rs71693076	1	150310238	C	CAA	rs71693076	1	150310238	C	CAA	255.99	454.66	233.31	1534.6	2584.5	1077.7	0.48799	0.45604	1.19629586057622	0.059254	0.0024884	0.71966	0.862701449993185	322.55	653.81	294.56	991.85	1659.3	717.63	0.48899	0.4593	1.17210350253658	0.0602	0.0083441	0.72191	0.628969600674698	0.169176782510177	0.0422293937804129	6.17195772940615e-05	0.169176782510177	0.0422293937804129	6.17195772940615e-05	0	0.058497606726997	0.808886487428125
1-150315711	1	150315711	GAGAAAAA	G	1-150315711	1	150315711	GAGAAAAA	G	379.53	437.59	126.85	2291.7	2330.4	574.68	0.36616	0.3348	1.20560317274535	0.061094	0.0022089	0.75697	0.625707093584292	477.31	611.02	182.61	1378.7	1538.3	451.9	0.38406	0.36245	1.1738512384953	0.061123	0.0087313	0.73661	0.486510380017275	0.173641333079330	0.0432102310888292	5.85639460854992e-05	0.173641333079330	0.0432102310888292	5.85639460854992e-05	0	0.0953814412668185	0.757444107374472
rs138637164	1	150327896	C	CA	rs138637164	1	150327896	C	CA	359.09	446.64	138.23	2159.5	2384.7	652.55	0.38302	0.35501	1.16959788301027	0.059164	0.0080997	0.78092	0.883988014451612	451.1	618.24	201.6	1322.7	1551.8	494.27	0.40184	0.37704	1.16644422807615	0.059249	0.0093608	0.76063	0.25981753166148	0.155311938130794	0.0418652852821029	0.000207421028635579	0.155311938130794	0.0418652852821029	0.000207421028635579	0	0.00103982087511002	0.974275670253976
rs113153301	1	150375452	C	CA	rs113153301	1	150375452	C	CA	348.5	448.42	147.04	2080.1	2422.9	693.71	0.39329	0.36661	1.17427390101585	0.061389	0.0088736	0.72004	0.777116424932858	437.23	625.81	207.9	1320.7	1542.3	505.87	0.40978	0.37907	1.17723680293486	0.060647	0.0071354	0.72305	0.110607274731838	0.161925321469709	0.0431438490479974	0.000174626541344258	0.161925321469709	0.0431438490479974	0.000174626541344258	0	0.000852784098833868	0.97670311342029
rs138204263,rs59418711	1	150428105	TA	T	rs138204263,rs59418711	1	150428105	TA	T	301.29	460.7	181.99	1830.1	2518.8	847.88	0.43681	0.4055	1.18312589564791	0.057978	0.0037269	0.77861	0.703412998532139	367.93	654.57	248.44	1134.4	1617.4	617.04	0.45299	0.42321	1.18193154174356	0.058266	0.0041217	0.76932	0.335441473047096	0.167657502307341	0.0410980819291432	4.51426990148995e-05	0.167657502307341	0.0410980819291432	4.51426990148995e-05	0	0.000150983325194949	0.990196218442182
rs59390068	1	150438503	AAAAAAAAT	A	rs59390068	1	150438503	AAAAAAAAT	A	329.78	453.12	161.07	1981	2457	758.78	0.41064	0.3824	1.16185747964551	0.057666	0.0092811	0.79701	0.945311947334952	411.25	632.01	227.69	1232.4	1594.4	542.08	0.42779	0.39755	1.17375733415244	0.057822	0.0055929	0.79056	0.487274994410189	0.155101235478149	0.0408310622201064	0.000145510505447088	0.155101235478149	0.0408310622201064	0.000145510505447088	0	0.0155705463081571	0.900696141778453
1-165630147	1	165630147	A	G	1-165630147	1	165630147	A	G	110.42	419.09	414.49	745.83	2408.8	2042.3	0.33895	0.37526	1.17461448983013	0.052664	0.0022441	0.95621	0.408289424914564	157.98	574.2	538.82	526.4	1574.4	1268.2	0.35018	0.38991	1.17728389334878	0.052557	0.0018999	0.95792	0.303167167151084	0.162077308377119	0.037201183606922	1.31990856642172e-05	0.162077308377119	0.037201183606922	1.31990856642172e-05	0	0.000930842944076577	0.9756605424721
rs7554409	1	165630372	T	G	rs7554409	1	165630372	T	G	94.872	400.01	449.11	626.79	2312.1	2258.1	0.31237	0.34305	1.14505194180601	0.052567	0.0099735	0.99773	0.350052011476304	128.67	534.18	608.15	416.35	1523	1429.6	0.31138	0.34961	1.19825939544606	0.052718	0.00060177	0.99484	0.730233728033814	0.158094858660847	0.0372237538780474	2.16507211354688e-05	0.158094858660847	0.0372237538780474	2.16507211354688e-05	0	0.372211990263784	0.541801005942243
rs3845536	1	165650787	C	T	rs3845536	1	165650787	C	T	446.55	388.01	109.44	2167.6	2365.6	663.81	0.32145	0.35532	0.862163802731947	0.05235	0.0046109	0.98821	0.642333593743105	578.9	572.31	119.79	1284.1	1600.2	484.71	0.31939	0.38136	0.770211597451858	0.053242	9.4016e-07	0.9856	0.700525507903192	-0.203747346565069	0.0373284136066362	4.80884174702823e-08	-0.204282425678312	0.0563884538862866	0.000291464437770061	56.1672370689006	2.28139850908303	0.130933761739621
rs11583089	1	165656537	A	T	rs11583089	1	165656537	A	T	502.1	355.21	86.69	2416.5	2248.8	531.64	0.27997	0.31865	0.836917315592684	0.053671	0.00090962	0.99711	0.801661501043281	640.69	524.43	105.88	1490.9	1502.1	376.02	0.28961	0.33454	0.818313306851748	0.054316	0.00022286	0.98626	0.936507775169225	-0.189135733072219	0.0381771269108978	7.26420646746107e-07	-0.189135733072219	0.0381771269108978	7.26420646746107e-07	0	0.0866690754127732	0.768455231484562
rs10918242	1	165656600	A	G	rs10918242	1	165656600	A	G	428.08	403.84	112.09	2084.8	2398.3	713.85	0.33263	0.3681	0.859349131592409	0.051719	0.0033807	0.99889	0.564003806784794	554.3	583.18	133.51	1231.5	1615.9	521.61	0.33446	0.39464	0.786368316699577	0.052781	5.2809e-06	0.9871	0.823490214123022	-0.195053155343521	0.0369406059335236	1.29055002462408e-07	-0.195329766197183	0.0443705950793069	1.07141642247122e-05	30.6716740710177	1.44241186643446	0.229749446483345
rs147997686,rs34072474,rs71583448	1	165656829	GA	G	rs147997686,rs34072474,rs71583448	1	165656829	GA	G	428.06	403.86	112.07	2085.8	2397.2	714.03	0.33263	0.36802	0.859658552972289	0.051712	0.0034518	0.99892	0.545460366205396	555.18	582.23	133.58	1231.6	1615.7	521.71	0.33414	0.39465	0.785676616973399	0.05277	4.8551e-06	0.9871	0.829107337233383	-0.195303841538850	0.0369342840242404	1.23746142222103e-07	-0.195600809778864	0.0449908078986393	1.37652427980584e-05	32.5923813119906	1.48351183362287	0.223225870687843
rs12036561	1	165658994	A	G	rs12036561	1	165658994	A	G	428.98	403.03	111.99	2086.5	2395.5	715.02	0.3321	0.36805	0.857777960741398	0.051683	0.002994	0.99983	0.510940157208334	555.3	581.9	133.8	1234.8	1610.5	523.65	0.33418	0.39445	0.78586520199077	0.052754	4.9306e-06	0.98478	0.96883997658096	-0.196292167823395	0.0369182311474669	1.05524523785760e-07	-0.196551283537003	0.0437753405615524	7.12231398636298e-06	28.8601500770809	1.40568190835869	0.235774545738913
rs7541817	1	165659714	C	T	rs7541817	1	165659714	C	T	427.27	404.2	112.54	2090.7	2390.6	715.69	0.3333	0.36771	0.863250813796548	0.051719	0.0044654	0.99754	0.43804436838834	557.34	581.36	132.29	1239.9	1610.9	518.14	0.33279	0.39288	0.786242507833883	0.052851	5.3556e-06	0.98396	0.892420571217217	-0.192758603938720	0.0369645797159143	1.84130811264893e-07	-0.193136581549658	0.0467157059356569	3.56043507949710e-05	37.3718689846756	1.59672655688114	0.206367722914118
rs4307543	1	165660029	G	T	rs4307543	1	165660029	G	T	428.04	403.04	112.93	2090.6	2392.7	713.69	0.3331	0.36752	0.863302610399258	0.051694	0.0044625	0.99903	0.48518160908426	557.1	580.62	133.27	1238.6	1611.9	518.48	0.33327	0.39313	0.786926836455485	0.052823	5.7241e-06	0.98451	0.874542345509145	-0.192304520952379	0.0369458725043393	1.93961135375176e-07	-0.192668058981971	0.0463106200686144	3.17770149562691e-05	36.3363960951139	1.57075619139314	0.210097230374939
rs7542184	1	165660041	C	A	rs7542184	1	165660041	C	A	502.47	353.9	87.63	2421.6	2244.7	530.72	0.28027	0.31808	0.84039773933653	0.053652	0.0011911	0.99749	0.75347495064054	643.58	522.99	104.43	1496.3	1500.6	372.11	0.2879	0.33315	0.815764148089916	0.054489	0.00018617	0.98278	0.887209076129865	-0.188524751912914	0.0382301816989258	8.16813621407064e-07	-0.188524751912914	0.0382301816989258	8.16813621407064e-07	0	0.151355134107446	0.697243692859975
rs72698083	1	165660794	G	C	rs72698083	1	165660794	G	C	502.42	355.39	86.186	2427.7	2240.3	529.05	0.27954	0.31734	0.839986045317527	0.053732	0.0011741	0.99545	0.714982388582401	642.99	523.41	104.6	1495.7	1501.1	372.21	0.2882	0.33326	0.815560232543399	0.054539	0.00018529	0.98145	0.87907179236705	-0.188905058861041	0.038276389326046	8.00319945426509e-07	-0.188905058861041	0.038276389326046	8.00319945426509e-07	0	0.148566192124829	0.699909339166514
rs61827444	1	175072292	G	A	rs61827444	1	175072292	G	A	819.25	119.16	5.586	4356.9	803.45	36.573	0.069031	0.084337	0.742427541702394	0.11036	0.0069591	0.66875	0.943840572284186	1081.5	183.2	6.295	2780.3	560.27	28.338	0.077025	0.091564	0.715052008337436	0.10578	0.0015205	0.70696	0.984670082230685	-0.317410749849307	0.076365574752263	3.23211304182891e-05	-0.317410749849307	0.076365574752263	3.23211304182891e-05	0	0.0604014174834773	0.80586260511485
rs4445422	1	175077213	C	T	rs4445422	1	175077213	C	T	831.57	108.18	4.24	4406.7	757.28	32.949	0.061789	0.079198	0.710525813960586	0.11085	0.0020483	0.69852	0.94665239313358	1094.9	171.37	4.737	2810.8	532.37	25.823	0.071143	0.086676	0.699807487234228	0.10612	0.00076935	0.73823	0.911075535293363	-0.349681206376899	0.0766558092309022	5.07398458471364e-06	-0.349681206376899	0.0766558092309022	5.07398458471364e-06	0	0.0098109586157128	0.921098346088658
rs10921354	1	193453424	T	C	rs10921354	1	193453424	T	C	3.72	82.915	857.36	6.794	359.79	4830.4	0.047858	0.035923	0.65556357070509	0.14881	0.0045446	0.79687	0.971993538996733	0.399	87.957	1182.6	2.334	143.5	3223.2	0.034915	0.02199	0.591839379099794	0.15971	0.0010227	0.94512	0.572273871704874	-0.469781661994885	0.108874212315190	1.59673020885265e-05	-0.469781661994885	0.108874212315190	1.59673020885265e-05	0	0.219448782648053	0.639460239639039
rs965972	1	193463850	G	A	rs965972	1	193463850	G	A	3.673	89.266	851.05	7.801	373.23	4815.9	0.051172	0.03741	0.637832225280336	0.14301	0.0016636	0.81734	0.838846112377878	1	92	1178	4	152	3213	0.036979	0.023746	0.636946254379621	0.14873	0.0024228	1	0.118539384494818	-0.450347757438921	0.103086203423650	1.25015743592805e-05	-0.450347757438921	0.103086203423650	1.25015743592805e-05	0	4.53837859031587e-05	0.99462489271027
1-204188389	1	204188389	A	AAT	1-204188389	1	204188389	A	AAT	912.92	30.976	0.097	4947.5	247.98	1.427	0.01651	0.024133	0.579117433923373	0.21177	0.009896	0.56289	0.346070228490725	1210.8	60.006	0.181	3267.7	101.15	0.144	0.023748	0.015054	2.2507196285699	0.24545	0.0009493	0.66014	0.471611085032383	0.0330427344254589	0.160340102938698	0.836729171325274	0.126828114327808	0.678726301400588	0.851768879941474	94.2971630685537	17.5351322862812	2.82047575690392e-05
rs80249204	1	204289960	C	T	rs80249204	1	204289960	C	T	919.48	24.519	0.001	5109	87.232	0.726	0.012988	0.0085323	3.60167854753745	0.42426	0.0025254	0.45687	0.568622845034334	1257.5	13.406	0.041	3320.6	47.748	0.635	0.0053061	0.0072749	0.356578809158689	0.3772	0.0062587	0.52089	0.275935454111327	-0.0102243075692213	0.281896399035958	0.971067282369057	0.116945388826429	1.15627124513092	0.91943924640438	93.9740233517178	16.5948203646800	4.6277235361103e-05
rs71705136	1	218848441	GAT	G	rs71705136	1	218848441	GAT	G	637.74	278.98	27.279	3757.3	1309.8	129.77	0.17666	0.15099	1.32014291542639	0.082288	0.00073777	0.71977	0.221678267652195	878.38	356.08	36.52	2378.7	889.53	100.69	0.16882	0.16191	1.27900188960021	0.079771	0.0020367	0.77062	0.116085242228269	0.261418395078693	0.0572757799220308	5.01390927265533e-06	0.261418395078693	0.0572757799220308	5.01390927265533e-06	0	0.0763133920194416	0.782356988326264
rs28521901	1	218850927	T	C	rs28521901	1	218850927	T	C	621.87	293.38	28.739	3659.5	1388.2	149.24	0.18584	0.16227	1.26269711414980	0.078713	0.0030433	0.74156	0.206280053122628	853.72	373.69	43.573	2293.2	956.83	118.91	0.18129	0.1773	1.22988417711085	0.075784	0.006327	0.79971	0.124607229167701	0.219586007388407	0.054593495738254	5.76568478944939e-05	0.219586007388407	0.054593495738254	5.76568478944939e-05	0	0.0580678234250484	0.809576305476779
rs1993630	1	221578474	G	A	rs1993630	1	221578474	G	A	41.101	347.56	555.34	335.33	1997.1	2864.5	0.22763	0.25667	1.16908337314222	0.058025	0.0070953	0.99743	0.609116423130219	88.358	486.58	696.06	187.38	1225.9	1955.8	0.26093	0.23755	0.849124041738074	0.058587	0.0052438	0.99782	0.79440689486296	-0.00212393590691656	0.0412271316024764	0.958912825824841	-0.00356252643462492	0.159884967161295	0.982223158925305	93.3504670029603	15.0386500893399	0.000105331770875572
rs3131533	1	221579628	A	G	rs3131533	1	221579628	A	G	41	346	557	332	1993	2872	0.22669	0.25563	1.16856908960871	0.058049	0.0072848	1	0.579447680262635	88	486	697	187	1224	1958	0.26042	0.23716	0.849990590125195	0.058542	0.0054975	1	0.812361008659988	-0.00202906399960077	0.0412200378326221	0.960739840640348	-0.00328471166001698	0.159154974389793	0.983534069936109	93.2917805931149	14.9070854625540	0.000112938003296592
rs3131534	1	221581041	A	G	rs3131534	1	221581041	A	G	11.996	170.01	761.99	84	1125	3988	0.10276	0.12439	1.22324846948634	0.076348	0.0083058	0.99955	0.648794510907917	20.022	295.1	955.88	34.001	686.45	2648.5	0.13184	0.11197	0.798468309223552	0.078981	0.0043789	0.99915	0.153494198031567	-0.0045462392801475	0.0548934287277134	0.933995165618006	-0.0112956164791242	0.213284461263450	0.957763511569084	93.3683858208326	15.0792849671715	0.000103088370769111
rs3131536	1	221583246	C	G	rs3131536	1	221583246	C	G	41.075	346.83	556.1	336.65	1993.3	2867.1	0.22721	0.25655	1.17125989175108	0.058074	0.0064872	0.99486	0.694128046394412	87.941	487.27	695.79	188.19	1224.9	1955.9	0.26088	0.23765	0.85133463677484	0.058557	0.0059838	0.99759	0.843055700299755	-0.000113834552020867	0.0412342247259534	0.99779729783265	-0.00134671242046204	0.15951497556751	0.993263903406276	93.3174471317715	14.9643410193489	0.000109562155806375
rs10779435	1	221585043	G	A	rs10779435	1	221585043	G	A	12	170	762	84	1124	3989	0.10275	0.1243	1.22230693070379	0.076357	0.0085656	1	0.637221893961237	19.974	296.29	954.73	34.055	686.26	2648.7	0.13227	0.11196	0.794716366248935	0.079026	0.0036426	0.99677	0.15667139205436	-0.00712234911400737	0.0549118775979306	0.896799768492282	-0.0140333419351467	0.215254461116393	0.94801938071447	93.4846366711845	15.3483382204843	8.93995258671731e-05
rs3131538	1	221588169	T	C	rs3131538	1	221588169	T	C	12.029	170.01	761.96	86.472	1118.3	3992.3	0.10279	0.12423	1.22121956148654	0.076387	0.0088889	0.99262	0.424217700699676	20	295	956	34	687	2648	0.13179	0.11205	0.799842856487191	0.078935	0.0046639	1	0.150690894387465	-0.00480459221547855	0.0548924559465424	0.930252332047886	-0.0112774080720244	0.211594483346776	0.957495056230522	93.2627600208385	14.8428733887027	0.000116848746035014
rs10617695,rs139781977	1	221588407	AAATG	A	rs10617695,rs139781977	1	221588407	AAATG	A	11.999	169.95	762.05	84.025	1124.6	3988.3	0.10273	0.12437	1.22363997163358	0.0764	0.0082468	0.99787	0.642559632727516	20	294.52	956.48	33.995	686.33	2648.7	0.1316	0.11195	0.800018841273235	0.079015	0.0047463	0.99879	0.153913002999781	-0.0034968499951126	0.0549241696474887	0.949235484734615	-0.0101668140663608	0.212474461908279	0.961836121517806	93.3103539613424	14.9484740182258	0.000110487386331681
rs3131539	1	221596977	T	A	rs3131539	1	221596977	T	A	11.97	170.14	761.89	84.207	1123.2	3989.6	0.1028	0.12427	1.22285709259975	0.076585	0.0086143	0.99004	0.614105019249819	19.86	294.68	956.46	34.82	690.48	2643.7	0.13155	0.11281	0.807477571098896	0.079064	0.0068373	0.99236	0.165571404562149	0.000283448821855242	0.0550092959325393	0.995888723276284	-0.00586014942172855	0.207514479347683	0.977470963136508	92.965814054062	14.2162861159145	0.000162954062974396
rs9659195	1	221603302	G	T	rs9659195	1	221603302	G	T	760.31	171.76	11.922	3982	1128.1	86.86	0.1036	0.12525	0.81554392150186	0.076788	0.0079217	0.97401	0.499405653527627	955.8	296.53	18.66	2647.2	687.79	33.979	0.13133	0.11216	1.23556703208366	0.07954	0.0078281	0.98446	0.145930773442684	-0.00349596905883338	0.0552446065888389	0.949542239178688	0.00329720559901787	0.207714354617004	0.987335112358132	92.9175681525215	14.1194440205735	0.000171561191275038
rs76323178	1	240008148	A	T	rs76323178	1	240008148	A	T	919.65	23.551	0.803	5121.9	75.139	0.006	0.013325	0.0072302	2.49892340219375	0.30668	0.0028233	0.8228	0.607652378576217	1261.2	9.785	0	3309	60.001	0.018	0.0038493	0.0089102	0.395747063633360	0.34992	0.0080698	0.80114	0.62646610355222	0.115275087318828	0.230636825220407	0.617207355106425	0.00214316033947592	0.921387799854537	0.998144111519034	93.6250632904738	15.6864302433886	7.47585976854648e-05
rs115317704	1	240042204	G	A	rs115317704	1	240042204	G	A	917.32	26.313	0.369	5107.5	88.903	0.564	0.014328	0.0086618	2.25648885227462	0.29982	0.0066415	0.76413	0.778543298350896	1257.7	13.312	0	3297.6	71.374	0.047	0.0052368	0.010607	0.407791200114226	0.31588	0.0045163	0.76895	0.585696521430509	0.00299965226989707	0.217460749524186	0.988994334188223	-0.0387050993096837	0.855400118365084	0.963909677097765	93.5196250150669	15.4312057917175	8.556362346257e-05
rs145376311	1	241538461	G	A	rs145376311	1	241538461	G	A	913.86	29.992	0.15	5102.5	93.819	0.65	0.016044	0.0091513	3.44250705155306	0.33502	0.0002244	0.65473	0.742500847412887	1241.6	29.44	0.005	3322.8	46.169	0.016	0.011585	0.0068568	2.59971025907406	0.34718	0.0059258	0.65416	0.718654291121667	1.10080358176901	0.241079196287078	4.96765233015672e-06	1.10080358176901	0.241079196287078	4.96765233015672e-06	0	0.338737135452454	0.560559079826862
2-10097129	2	10097129	TTC	T	2-10097129	2	10097129	TTC	T	505.02	374.32	64.625	2984.8	1898.4	313.66	0.26673	0.243	1.19492091108404	0.068532	0.0093644	0.72494	0.609191202023659	688.52	486.73	95.707	1721.1	1362.1	285.66	0.26679	0.28695	1.19675053938674	0.069226	0.0094691	0.74619	0.486832110397069	0.178837292331102	0.0487029538438041	0.000240658796333948	0.178837292331102	0.0487029538438041	0.000240658796333948	0	0.000246699447724785	0.98746840664668
rs7609509	2	15231813	T	C	rs7609509	2	15231813	T	C	398.02	431.49	114.47	1952.2	2443	801.68	0.34981	0.38931	0.832168778466671	0.053954	0.00066146	0.898	0.412597350922439	516.16	610.98	143.83	1300	1576.2	492.76	0.35353	0.38019	0.848334723469143	0.054211	0.0024132	0.92688	0.672376268493533	-0.174145713974812	0.0382417786581173	5.26834669334342e-06	-0.174145713974812	0.0382417786581173	5.26834669334342e-06	0	0.0632796648146904	0.801385434049568
rs1560445	2	15237682	G	A	rs1560445	2	15237682	G	A	503.83	367.07	73.075	2452.4	2202.4	542.05	0.27184	0.3162	0.807711773552229	0.054892	0.00010007	0.95291	0.149736833937312	664	518	89	1704	1379	286	0.2738	0.28955	0.844323131862906	0.055614	0.0023438	1	0.76672205976121	-0.191674621321783	0.0390672693456521	9.28241207676095e-07	-0.191674621321783	0.0390672693456521	9.28241207676095e-07	0	0.321836429649416	0.570506102529821
rs1835468	2	15239211	G	A	rs1835468	2	15239211	G	A	504.1	368.82	71.057	2457.8	2201.3	537.85	0.27063	0.31528	0.807501795789397	0.054745	9.3978e-05	0.96241	0.171871883621802	663.82	517.27	89.904	1695.9	1386.8	286.34	0.27422	0.2908	0.838391587046448	0.055721	0.0015592	0.99527	0.90525230119816	-0.195371651187593	0.0390510558842821	5.64508023659371e-07	-0.195371651187593	0.0390510558842821	5.64508023659371e-07	0	0.230955003109382	0.630816610496559
rs1178187	2	15239426	G	C	rs1178187	2	15239426	G	C	97.465	399.09	447.43	694.16	2350.4	2152.3	0.31463	0.35971	1.22496221668675	0.053081	0.000132	0.95554	0.190545691442891	130.78	566.16	574.06	386.07	1499.6	1483.4	0.32562	0.33715	1.15518441743160	0.05365	0.0071696	0.9886	0.810193314382888	0.173897663626845	0.0377334982389748	4.05437764716687e-06	0.173897663626845	0.0377334982389748	4.05437764716687e-06	0	0.603910427589152	0.437089898445742
rs13002707	2	15241629	T	A	rs13002707	2	15241629	T	A	505.02	367.87	71.094	2465.3	2196.6	535.03	0.27016	0.31428	0.809838851397973	0.054698	0.00011526	0.96527	0.162590166689092	662.91	519.27	88.821	1699.7	1383.2	286.01	0.27416	0.29018	0.84247608745597	0.055691	0.0020847	0.99705	0.846041020941821	-0.191520381927124	0.0390236682878672	9.21034326806236e-07	-0.191520381927124	0.0390236682878672	9.21034326806236e-07	0	0.256187134337390	0.612751829534225
rs7573899	2	15241637	T	C	rs7573899	2	15241637	T	C	504.82	368.01	71.154	2465.3	2196.6	535.04	0.2703	0.31429	0.81043835393659	0.054684	0.00012129	0.96557	0.162500459954036	662.91	519.26	88.828	1699.3	1383.4	286.27	0.27416	0.29029	0.841650865315157	0.055691	0.0019648	0.99704	0.842403270407262	-0.191629746208025	0.0390185834180303	9.05008301854693e-07	-0.191629746208025	0.0390185834180303	9.05008301854693e-07	0	0.234426227303954	0.628261093849637
rs7573996	2	15241720	T	C	rs7573996	2	15241720	T	C	504.82	367.1	72.068	2465.2	2196.7	535.04	0.27078	0.3143	0.81236137071018	0.054673	0.00014414	0.96552	0.163116880432303	662.91	519.26	88.828	1699.8	1383	286.26	0.27416	0.29022	0.842391844059464	0.055684	0.00207	0.99716	0.834573395060246	-0.189992522814052	0.0390121798754986	1.11551832593371e-06	-0.189992522814052	0.0390121798754986	1.11551832593371e-06	0	0.216374972847522	0.641815998198323
rs9630965	2	15244405	G	A	rs9630965	2	15244405	G	A	435.12	414.74	94.106	2185.6	2335.3	675.94	0.31937	0.35475	0.84809722299819	0.053987	0.0022749	0.93135	0.184004816032074	582.5	567.54	120.95	1459.7	1529.7	379.55	0.31843	0.33969	0.862379370627494	0.053771	0.0058964	0.99377	0.480174888926957	-0.156376525125686	0.0380979766469787	4.0503481449905e-05	-0.156376525125686	0.0380979766469787	4.0503481449905e-05	0	0.0480354815154673	0.826517637012493
rs1178183	2	15244902	T	C	rs1178183	2	15244902	T	C	97.726	398.11	448.14	691.8	2352.1	2153	0.31439	0.35942	1.22258809363035	0.052854	0.00014333	0.96397	0.217584637192908	129.43	566.22	575.35	384.23	1498.8	1486	0.32458	0.33648	1.15743922476825	0.053688	0.0064638	0.98976	0.830147221422455	0.174018629476698	0.0376648232215304	3.83389283253877e-06	0.174018629476698	0.0376648232215304	3.83389283253877e-06	0	0.528309686405686	0.467318370532304
rs10196061	2	15244929	C	T	rs10196061	2	15244929	C	T	504.35	367.43	72.205	2458.2	2204.7	534.04	0.27111	0.31487	0.81228826147678	0.054526	0.00013738	0.97147	0.227197089732683	663.07	518.31	89.62	1697.2	1386	285.8	0.27441	0.29053	0.840313703764445	0.055723	0.0017952	0.99687	0.904995117713286	-0.191308234218766	0.0389720160010948	9.16065787448517e-07	-0.191308234218766	0.0389720160010948	9.16065787448517e-07	0	0.189295885126506	0.663503293353453
rs2380630	2	15245238	T	C	rs2380630	2	15245238	T	C	506.05	366.15	71.789	2472.3	2194.8	529.83	0.26999	0.31311	0.814174957965087	0.054624	0.00016745	0.96793	0.18995655820697	665.76	517.38	87.856	1718.8	1375.4	274.8	0.27266	0.2857	0.846859904514894	0.056058	0.0030255	0.99354	0.987902974706972	-0.186409864000101	0.0391221443630054	1.89024994723397e-06	-0.186409864000101	0.0391221443630054	1.89024994723397e-06	0	0.252879302426483	0.615054929603638
rs13385654	2	15252659	T	C	rs13385654	2	15252659	T	C	496.94	373.42	73.617	2404.4	2227.2	565.32	0.27578	0.32306	0.801243806960174	0.054156	4.2839e-05	0.96515	0.145873494555026	636.32	541.66	93.017	1592.4	1460.2	316.38	0.28627	0.31063	0.837118199853573	0.055431	0.0013392	0.99136	0.484954423865163	-0.200199526144853	0.0387369890642063	2.36391318741980e-07	-0.200199526144853	0.0387369890642063	2.36391318741980e-07	0	0.319448870431657	0.571939042000518
rs13385747	2	15252732	T	C	rs13385747	2	15252732	T	C	505.37	365.51	73.111	2459.8	2201.2	535.98	0.27105	0.31491	0.814736932545017	0.054071	0.00015104	0.98314	0.185226675629931	664.78	517.73	88.49	1704.1	1380.8	284.14	0.27329	0.28926	0.841793958124805	0.055706	0.0019914	0.99891	0.851020974736639	-0.189041473520707	0.038799117943323	1.10298854139046e-06	-0.189041473520707	0.038799117943323	1.10298854139046e-06	0	0.177096191269527	0.673880696363299
rs11695054	2	15254827	G	A	rs11695054	2	15254827	G	A	505.98	365.89	72.127	2461.9	2200.3	534.8	0.2702	0.3146	0.813328656162021	0.053973	0.00012911	0.98834	0.188250193182172	665.17	516.82	89.011	1704.4	1380.6	284.05	0.27334	0.28921	0.841314272292123	0.055684	0.001915	0.99923	0.849641106663731	-0.190232727743907	0.0387554479012968	9.17561738367212e-07	-0.190232727743907	0.0387554479012968	9.17561738367212e-07	0	0.190307344961416	0.662660940022748
rs9287654	2	15256140	T	A	rs9287654	2	15256140	T	A	505.39	365.62	72.987	2462	2199.9	535.01	0.27097	0.3146	0.817119441157771	0.053829	0.00017533	0.9929	0.184079135646326	665.52	517.47	88.008	1706.1	1378.9	283.98	0.27281	0.28894	0.840776003422268	0.055692	0.0018452	0.99973	0.819704816835735	-0.188185337418780	0.0387047173319588	1.16160091034878e-06	-0.188185337418780	0.0387047173319588	1.16160091034878e-06	0	0.135774272688793	0.71251863070341
rs1990851	2	15256606	A	G	rs1990851	2	15256606	A	G	505	366	73	2462	2199	536	0.27119	0.3147	0.818632511282238	0.05365	0.0001914	1	0.170544672087529	666	516	89	1706	1379	284	0.27301	0.28896	0.841575120145862	0.055658	0.0019428	1	0.820936960181948	-0.186807578556536	0.0386266554868857	1.32321556156612e-06	-0.186807578556536	0.0386266554868857	1.32321556156612e-06	0	0.127836727363716	0.720685623346115
rs10204216	2	15257896	G	A	rs10204216	2	15257896	G	A	519.59	354.34	70.072	2495.5	2180.8	520.7	0.26191	0.31001	0.797997351867192	0.054187	3.1221e-05	0.98787	0.168191546907226	671.6	514.87	84.529	1706.7	1395.5	266.73	0.26905	0.28628	0.864019449012762	0.056447	0.0096157	0.99387	0.428605813034129	-0.187528121878602	0.0390905482148152	1.60838466389812e-06	-0.187477731412756	0.0397138708879319	2.35020959848953e-06	3.10453986914089	1.03204009625372	0.309679988952966
rs12692257	2	15265426	T	C	rs12692257	2	15265426	T	C	468.23	383.88	91.889	2248.6	2312.4	636.02	0.30067	0.34486	0.822489140063492	0.05261	0.00020357	0.99066	0.270069512227433	602.75	562.61	105.64	1534	1472.9	362.09	0.30444	0.32608	0.862456988263592	0.054422	0.0065482	0.99174	0.760698904155699	-0.172498075385227	0.0378252606650949	5.1057836216728e-06	-0.172498075385227	0.0378252606650949	5.1057836216728e-06	0	0.39296212447766	0.530746478541463
rs2216536	2	15265510	G	A	rs2216536	2	15265510	G	A	469.15	382.91	91.933	2246.8	2314.7	635.42	0.3002	0.34497	0.819254908471787	0.052794	0.00015926	0.98411	0.29746331102899	597.19	566.68	107.12	1527.1	1473.1	368.8	0.30721	0.3281	0.861638043185245	0.054409	0.006201	0.98814	0.631281769954545	-0.174899699977329	0.0378890830273293	3.91023367152243e-06	-0.174899699977329	0.0378890830273293	3.91023367152243e-06	0	0.442657392437058	0.505842626094032
rs112446231,rs58025683	2	15265638	G	GC	rs112446231,rs58025683	2	15265638	G	GC	469.14	382.92	91.945	2246.4	2315.1	635.44	0.30022	0.34501	0.819164795388165	0.052793	0.00015793	0.9842	0.301190420756417	597.16	566.71	107.12	1526.6	1473.6	368.79	0.30722	0.32816	0.861534652823608	0.054409	0.0061592	0.98831	0.640716826794146	-0.175015026544701	0.0378887133740493	3.85247803258437e-06	-0.175015026544701	0.0378887133740493	3.85247803258437e-06	0	0.442490020335366	0.5059230706529
rs78777744	2	15265641	T	TC	rs78777744	2	15265641	T	TC	744.28	184.08	15.631	3900.2	1202.2	94.506	0.11406	0.13385	0.789788571779031	0.086377	0.0062947	0.70269	0.867050687780431	953.97	295.64	21.395	2308.7	954.37	105.88	0.13313	0.17307	0.767397775440534	0.079402	0.00085518	0.8	0.549737168377555	-0.25157791244883	0.0584562537802763	1.67972539919514e-05	-0.25157791244883	0.0584562537802763	1.67972539919514e-05	0	0.0600870118610502	0.806358467557988
2-15267985	2	15267985	G	GC	2-15267985	2	15267985	G	GC	755.15	175.03	13.81	3923.8	1184.2	88.906	0.10734	0.13104	0.745977380711593	0.087961	0.00086311	0.69511	0.96759528652869	960.07	290.79	20.12	2341.2	930.79	97.026	0.13023	0.16694	0.79723961436522	0.081733	0.005563	0.79038	0.697659895750965	-0.257394108962887	0.0598747634556017	1.71667442969703e-05	-0.257394108962887	0.0598747634556017	1.71667442969703e-05	0	0.306360732492208	0.579922019010406
2-18783334	2	18783334	T	TAC	2-18783334	2	18783334	T	TAC	610.45	297.77	35.737	3546.2	1490.8	159.8	0.19558	0.17418	1.24794724822076	0.080492	0.0059261	0.65391	0.837362404771604	844.24	383.88	42.804	2346	933.23	89.62	0.1847	0.16511	1.27510687675097	0.082575	0.0032493	0.67579	0.781361313001771	0.231990023006443	0.0576387810565547	5.70008212479323e-05	0.231990023006443	0.0576387810565547	5.70008212479323e-05	0	0.0348590087575362	0.851891407010684
rs851373	2	19465431	A	C	rs851373	2	19465431	A	C	545.95	339.78	58.276	3205	1780.6	211.48	0.2417	0.212	1.19599682399220	0.061413	0.003565	0.99532	0.066531473236096	683	502	86	1935	1205	229	0.26515	0.24681	1.16102124334136	0.057747	0.0097284	1	0.0275419910778928	0.16322774764277	0.0420696413201255	0.000104481586798766	0.16322774764277	0.0420696413201255	0.000104481586798766	0	0.123961245551873	0.724777288098646
rs851372	2	19465647	T	A	rs851372	2	19465647	T	A	542.4	343.42	58.17	3173.7	1810	213.32	0.24352	0.21519	1.18531670442814	0.061282	0.0055332	0.99755	0.0248026798321777	683.93	501.12	85.948	1936.4	1204.5	228.03	0.26476	0.24645	1.16313622605470	0.057797	0.0089286	0.99956	0.0299036937860326	0.160012632979552	0.042046721246553	0.000141465866083212	0.160012632979552	0.042046721246553	0.000141465866083212	0	0.0502865374882846	0.822565425283645
rs851352	2	19475331	C	T	rs851352	2	19475331	C	T	543	342	59	3173	1810	214	0.24364	0.21532	1.18412013892397	0.061106	0.0056796	1	0.0269838181494575	685	500	86	1937	1205	227	0.26436	0.24622	1.16295013914588	0.057823	0.0090347	1	0.0345838170572246	0.159482390304295	0.0419997107154499	0.000146324419476818	0.159482390304295	0.0419997107154499	0.000146324419476818	0	0.0459829376234578	0.830206816899054
rs1658253	2	19478777	C	A	rs1658253	2	19478777	C	A	704.69	222.65	16.657	4086.1	1050.6	60.226	0.13557	0.11267	1.25938058388856	0.079386	0.0036715	0.97273	0.425462236052802	941.16	311.6	18.236	2619.9	714.23	34.837	0.13693	0.11634	1.26525034021052	0.078929	0.0028753	0.97816	0.0712666700220472	0.232958422810805	0.0559721054242212	3.15410141562555e-05	0.232958422810805	0.0559721054242212	3.15410141562555e-05	0	0.00172539347798156	0.966867114189853
rs851440	2	19479979	C	A	rs851440	2	19479979	C	A	543.13	341.89	58.983	3174.4	1809.1	213.51	0.24357	0.21514	1.18574349525948	0.061244	0.0054054	0.99718	0.026413484346748	684.92	499.93	86.148	1937.3	1204.4	227.36	0.26445	0.24623	1.16319438431995	0.05785	0.0089699	0.99828	0.0320237672842487	0.160223272890134	0.0420548161922065	0.000139041348723001	0.160223272890134	0.0420548161922065	0.000139041348723001	0	0.0519397809255673	0.819721644432777
rs851437	2	19481542	T	A	rs851437	2	19481542	T	A	542.53	341.69	59.77	3171.9	1810.7	214.46	0.2443	0.21547	1.18896121817691	0.0613	0.0047493	0.99401	0.0277179983478159	685.5	498.4	87.106	1935.8	1206.6	226.55	0.2646	0.24632	1.16312459475060	0.057942	0.0091094	0.99555	0.0399223387863415	0.161476788307963	0.0421082857257517	0.000125667305610255	0.161476788307963	0.0421082857257517	0.000125667305610255	0	0.0678402318642687	0.794507751647488
rs200495214	2	19488504	A	AC	rs200495214	2	19488504	A	AC	688.4	234.77	20.82	3986.2	1118.3	92.529	0.14641	0.12539	1.25222253438189	0.081848	0.0059952	0.83716	0.171457663156781	892.97	339.06	38.971	2358.7	910.78	99.45	0.16404	0.16469	1.25333750852739	0.075483	0.0027763	0.87682	0.312082354953262	0.225400947102025	0.0554884770516078	4.86287111709505e-05	0.225400947102025	0.0554884770516078	4.86287111709505e-05	0	6.38956327917641e-05	0.993622198117654
rs143960762	2	20998661	C	G	rs143960762	2	20998661	C	G	881.05	60.979	1.967	4942.7	250.67	3.621	0.034382	0.024814	1.54731318844688	0.16898	0.0097851	0.84771	0.809230137966168	1209.2	61.388	0.38	3265.3	102.8	0.934	0.024448	0.015534	1.71019944805062	0.20498	0.0088485	0.83489	0.891523050153627	0.477018112104307	0.130386771911012	0.000253710109703542	0.477018112104307	0.130386771911012	0.000253710109703542	0	0.141956360377216	0.70634381957311
rs183053209	2	34122529	C	T	rs183053209	2	34122529	C	T	940.44	3.557	0	5133.7	63.197	0.119	0.001884	0.006103	0.331475956963526	0.40472	0.0063678	0.53587	0.864588681691539	1262.3	8.656	0.014	3322.2	46.817	0.023	0.0034162	0.006955	0.270766081159656	0.40898	0.0014011	0.64019	0.726982094179592	-1.20429091879099	0.287674566391774	2.8354339654868e-05	-1.20429091879099	0.287674566391774	2.8354339654868e-05	0	0.123617861367082	0.725143276995535
rs141892095	2	37697220	A	C	rs141892095	2	37697220	A	C	909.97	33.477	0.557	5077.1	117.85	1.999	0.018322	0.011723	2.16060872689547	0.27031	0.0043721	0.7256	0.12397796623257	1248.3	22.732	0.001	3278.3	90.04	0.612	0.0089434	0.013545	0.453114693051955	0.25042	0.0015717	0.70536	0.993745562212074	-0.0701858237474576	0.183703294054127	0.702416282330915	-0.0139254032330346	0.780992962901333	0.985774166905382	94.4349854949743	17.9694050949356	2.24484151744031e-05
rs4670282	2	39755263	G	A	rs4670282	2	39755263	G	A	721	213.5	9.502	4181.7	968.58	46.678	0.12315	0.10217	1.26089274770605	0.083161	0.0053098	0.98366	0.252286722378049	1058.9	206.17	5.906	2758.6	564.7	45.663	0.085751	0.097363	0.788045066318555	0.084497	0.0048171	0.98778	0.00712467804849892	0.000555164852112419	0.0592704086468587	0.992526608178942	-0.00295172174801074	0.235009879203991	0.989978841322444	93.6377099166975	15.7176109059292	7.35363134775069e-05
rs4670943	2	39755304	G	C	rs4670943	2	39755304	G	C	719.53	214.96	9.512	4172.8	977.27	46.915	0.12393	0.10305	1.25921687505396	0.083117	0.0055534	0.97852	0.214368284586317	1052.6	211.78	6.573	2748.6	574.39	46.039	0.088484	0.098912	0.79719178142336	0.084255	0.0071424	0.9773	0.0114683806139143	0.00502312233136344	0.059170834762011	0.932347361719372	0.00212332258120967	0.228574905067687	0.992588241744112	93.2974780590994	14.9197572021021	0.000112181953852986
rs4670285	2	39758174	A	G	rs4670285	2	39758174	A	G	714	220	10	4161	986	50	0.12712	0.10448	1.27090595938368	0.081416	0.003235	1	0.31808408163764	1056	209	6	2741	581	47	0.086939	0.10018	0.775583212795614	0.083092	0.0022242	1	0.0117043864366719	-0.00217399715777737	0.0581533063356064	0.970178912802725	-0.00692586236458986	0.246934842230052	0.977624404177037	94.4516502143972	18.0233770155384	2.18208868580927e-05
rs17023923	2	39761367	C	G	rs17023923	2	39761367	C	G	751.26	184.54	8.205	4321.4	840.61	35.028	0.10643	0.087615	1.26272236834463	0.08808	0.0080873	0.99612	0.398498876528255	1097.9	169.9	3.241	2827.7	504.23	37.022	0.069386	0.085823	0.73623935685896	0.09047	0.00071286	0.99181	0.00734978295889166	-0.0292451605948308	0.0631099935560093	0.643077796973303	-0.0360694872745472	0.269734710029473	0.893622342308753	94.5218625615193	18.2543795446894	1.93281042477622e-05
rs7588713	2	39766614	A	G	rs7588713	2	39766614	A	G	721	211	12	4168	976	53	0.12447	0.1041	1.23967593162927	0.081245	0.0081814	1	0.621726580995175	1045.9	216.83	8.23	2653.4	652.61	63.001	0.091776	0.11556	0.791535934647441	0.080622	0.0037359	0.99318	0.00239096317838761	-0.0111916790001862	0.0572273550465574	0.844950502487232	-0.00957739009985956	0.224314971844203	0.96594373293889	93.4909673513461	15.3632660024652	8.86959674111232e-05
rs70963328,rs71913046,rs72025069	2	42767310	A	ATT	rs70963328,rs71913046,rs72025069	2	42767310	A	ATT	329.09	464.2	150.65	1658.8	2547	990.89	0.40548	0.43574	0.852714916611215	0.057405	0.0055107	0.7715	0.812180587243538	370.93	635.56	264.44	1078.8	1636.7	653.3	0.45811	0.43684	1.18937742743565	0.057247	0.0024499	0.78654	0.465791624743702	0.00750857010913242	0.0405354878658652	0.853045124102694	0.00707721934126698	0.166379997773493	0.966071031730729	94.0643010250982	16.8472155381926	4.05127234057723e-05
rs111470436	2	42767974	CA	C	rs111470436	2	42767974	CA	C	338.96	457.25	147.73	1693.9	2543.7	959.12	0.39871	0.4293	0.851462346548349	0.057353	0.0050527	0.77716	0.938765411045868	379.33	633.56	258.03	1097.1	1636.2	635.46	0.45228	0.43148	1.19334465603861	0.057216	0.0020064	0.79182	0.561118408408565	0.00838364892661327	0.0405061715268602	0.836031617938608	0.00800324913052493	0.168779998398738	0.962179898284656	94.240259544349	17.3618934342589	3.08958733789e-05
2-42771693	2	42771693	C	T	2-42771693	2	42771693	C	T	339.92	456.27	147.73	1699.1	2542.4	955.25	0.3982	0.42844	0.853124318019666	0.057341	0.005601	0.77743	0.93817227678523	380.78	634.84	255.29	1099.5	1636.3	633	0.45063	0.43076	1.19152023475306	0.057373	0.0022561	0.78995	0.578829625753745	0.00809680684861389	0.0405575189145002	0.841763997714806	0.00818450603448276	0.167039999909651	0.96092146173377	94.104754013008	16.9628205880895	3.81190259046704e-05
2-42842116	2	42842116	T	TAA	2-42842116	2	42842116	T	TAA	101.22	417.23	425.5	459.34	2189.2	2548.2	0.32823	0.29902	0.843977030334504	0.060292	0.0049	0.83071	0.724662366534307	102.32	510.97	657.66	325.52	1445.8	1597.6	0.28153	0.31121	1.20934634149477	0.059905	0.0015087	0.83209	0.95179943582841	0.0113831514256532	0.0424953960862384	0.788801022727773	0.0102896579730894	0.179854988377711	0.954377229903195	94.4171399648394	17.9119661553764	2.31361852959244e-05
rs138985842	2	45374011	A	G	rs138985842	2	45374011	A	G	466.23	389.21	88.549	2764.3	2051.4	381.16	0.29996	0.27071	1.16568628568586	0.057282	0.0074431	0.953	0.982956002233496	633.97	522.05	114.96	1795.9	1318.5	254.51	0.29582	0.27123	1.16709761977647	0.057456	0.00716	0.95139	0.561110193779436	0.153913165041087	0.040565868991491	0.000148147547285316	0.153913165041087	0.040565868991491	0.000148147547285316	0	0.000222425813015565	0.988100833119609
rs4953340	2	46548064	C	G	rs4953340	2	46548064	C	G	147.48	473.63	322.88	722.85	2419.4	2054.7	0.4071	0.37186	0.855319667332505	0.052688	0.0030153	0.9632	0.80269165937819	239.24	626.35	405.4	574.15	1633.5	1161.4	0.43464	0.41285	0.798691911653014	0.052755	2.0358e-05	0.96231	0.995577342631008	-0.19048647413155	0.0372797075867141	3.22746249059591e-07	-0.19048647413155	0.0372797075867141	3.22746249059591e-07	0	0.84406415203505	0.358237002290053
rs9973653	2	46548109	G	T	rs9973653	2	46548109	G	T	421	419	104	2551	2166	480	0.3321	0.30075	1.15780966458738	0.05409	0.0067465	1	0.512598731923814	553	565	153	1555	1483	331	0.34264	0.31834	1.20591667032318	0.054178	0.0005481	1	0.407911348374931	0.166851911020493	0.0382784805602646	1.30720286228847e-05	0.166851911020493	0.0382784805602646	1.30720286228847e-05	0	0.282768927722391	0.59489208011495
rs2121267	2	46549389	T	C	rs2121267	2	46549389	T	C	312.2	477.4	154.36	1498.1	2565.2	1133.5	0.4164	0.46492	0.805783647441945	0.052776	4.2836e-05	0.9026	0.569322601248573	445.61	613.35	212	1057.2	1639.5	672.23	0.4081	0.44287	0.79023887959048	0.052251	6.6188e-06	0.93041	0.422583493800784	-0.225777372527663	0.0371312602155307	1.19793375219501e-09	-0.225777372527663	0.0371312602155307	1.19793375219501e-09	0	0.068801059822469	0.793090500272757
rs895436	2	46550492	G	C	rs895436	2	46550492	G	C	253.84	474.72	215.41	1619.3	2558.2	1019.3	0.47965	0.44227	1.17040518403637	0.051335	0.0021749	0.95987	0.8756933682512	320.05	618.93	332.01	995	1636.4	737.58	0.5047	0.4618	1.29420939121385	0.050483	3.2453e-07	0.97642	0.184866877181823	0.208466330627145	0.035994318328211	6.97001523164431e-09	0.208056372133267	0.0502731493252874	3.49555278513769e-05	48.7273945166329	1.95035924266498	0.162548144169009
rs4952819	2	46550718	G	C	rs4952819	2	46550718	G	C	253.06	472.93	217.99	1606.3	2562.3	1028.3	0.48142	0.44439	1.16791487411596	0.051217	0.0024404	0.96483	0.910371266879763	319.28	618.62	333.08	987.36	1634.4	747.21	0.50543	0.46436	1.28188288375481	0.050385	8.2794e-07	0.9801	0.150385271462923	0.202537409456827	0.0359181185435369	1.71174998619961e-08	0.202228940844163	0.0465527868414986	1.39861768315708e-05	40.4597044149897	1.67953482624590	0.194986274625573
rs4245810	2	46551318	T	G	rs4245810	2	46551318	T	G	181.83	485.35	276.8	1242.5	2623	1331.4	0.4497	0.49145	1.19462221819444	0.051633	0.00057281	0.95481	0.48243071571447	257.87	598.06	415.06	778.42	1650.4	940.19	0.43816	0.47599	1.27449497231894	0.050049	1.2583e-06	0.98668	0.296605887706948	0.211197962156644	0.0359369315449542	4.18005852154124e-09	0.211197962156644	0.0359369315449542	4.18005852154124e-09	0	0.810053073689398	0.36810455990773
rs4953342	2	46552047	A	G	rs4953342	2	46552047	A	G	424	425	95	2571	2195	431	0.32574	0.29411	1.16608268640730	0.055139	0.0053271	1	0.215185163480059	615	522	134	1680	1377	312	0.31078	0.29697	1.20266508692623	0.054838	0.00076479	1	0.219510797065576	0.1691795433168	0.0388823043438700	1.35476134806023e-05	0.1691795433168	0.0388823043438700	1.35476134806023e-05	0	0.157782495926490	0.691206378916397
rs4953343	2	46552177	G	C	rs4953343	2	46552177	G	C	251.98	478.56	213.45	1619.3	2563.2	1014.5	0.47959	0.44181	1.16949262393753	0.050928	0.0021095	0.98057	0.997570893895242	328.56	615.7	326.73	1011.3	1638.2	719.49	0.49928	0.45669	1.28193416009568	0.049963	6.6625e-07	0.9962	0.242604854860818	0.203347966284028	0.0356654604392352	1.18731489084922e-08	0.203000282216776	0.0458969367253477	9.73580962537746e-06	39.601072794889	1.65565854606003	0.198190519185240
rs4953345	2	46552601	T	A	rs4953345	2	46552601	T	A	183.24	483.58	277.15	1272.9	2610	1313.9	0.45025	0.49606	1.21491000003059	0.051577	0.00016038	0.95248	0.744172768752423	261.35	608.02	401.62	803.24	1650.5	915.26	0.44482	0.48337	1.27814524534205	0.050101	9.6599e-07	0.98625	0.267603645894539	0.220776407694496	0.0359372400720097	8.0779671840503e-10	0.220776407694496	0.0359372400720097	8.0779671840503e-10	0	0.497949641048966	0.480402420131125
rs11125070	2	46552926	A	T	rs11125070	2	46552926	A	T	452.64	404.13	87.225	2726.1	2112	358.82	0.30645	0.27224	1.19639156807331	0.057274	0.0017439	0.97271	0.0650214467904556	660.19	498.53	112.28	1782.7	1314.6	271.62	0.28446	0.27573	1.21137975093415	0.057303	0.00081848	0.97551	0.181526897058535	0.185531848844211	0.0405090829413605	4.64962266355506e-06	0.185531848844211	0.0405090829413605	4.64962266355506e-06	0	0.0236142293568329	0.87787055488145
rs4952820	2	46553966	A	G	rs4952820	2	46553966	A	G	248	476	220	1574	2578	1045	0.48517	0.44911	1.15704576232423	0.050314	0.0037407	1	0.857099192415126	336.94	611.25	322.81	1048.5	1646.7	673.78	0.49444	0.44438	1.27174503418110	0.05	1.5267e-06	0.99593	0.554260905649592	0.19342586088887	0.0354658335794186	4.92866845114293e-08	0.193296623973762	0.0472597062670873	4.31199067665311e-05	43.6816490349081	1.77562017151361	0.182688065168157
rs11125071	2	46554533	C	G	rs11125071	2	46554533	C	G	247.5	475.46	221.04	1571.6	2577.4	1048	0.48599	0.44962	1.15899123294268	0.050394	0.0034118	0.99679	0.882432630144023	336.7	610.25	324.05	1048.9	1640.6	679.51	0.49502	0.44518	1.26466845889699	0.049843	2.4643e-06	0.99814	0.409383066853536	0.191659651298592	0.0354375249606511	6.3596875099492e-08	0.191496471390099	0.0436288522179904	1.13759852986561e-05	34.0205288659470	1.51562293969932	0.218283076505866
rs1868089	2	46554646	C	T	rs1868089	2	46554646	C	T	170.24	475.43	298.33	1174.4	2616.8	1405.8	0.43215	0.47774	1.20808927508745	0.050948	0.00020687	0.97807	0.51445851601379	247	595	429	766	1644	959	0.4284	0.47136	1.27562977775782	0.04961	9.2492e-07	1	0.226664118288979	0.216963704884848	0.0355431813073494	1.03298325448975e-09	0.216963704884848	0.0355431813073494	1.03298325448975e-09	0	0.585217977492855	0.444274277771026
rs12613519	2	46555221	A	G	rs12613519	2	46555221	A	G	236.77	469.98	237.25	1498.7	2594.4	1103.9	0.50026	0.46202	1.1675879037292	0.05036	0.0020927	0.9948	0.761098344569535	306.75	611.25	353	961.4	1640	767.56	0.5182	0.47123	1.28053761311755	0.049701	6.5136e-07	0.99637	0.178636547042871	0.201718123251279	0.0353746041556382	1.18171799012856e-08	0.201467051110028	0.0461686193697064	1.27867658907821e-05	41.2863906655485	1.70318263744216	0.191872282983302
rs12613526	2	46555263	A	G	rs12613526	2	46555263	A	G	170.14	475.58	298.27	1171.1	2619.6	1406.2	0.43213	0.47738	1.20702662416035	0.051014	0.00022563	0.97768	0.461846893726358	245.39	597.24	428.37	760.03	1642.6	966.39	0.42802	0.46937	1.27872054013407	0.049788	7.8826e-07	0.99735	0.218343499306055	0.217711669979544	0.0356309817175318	9.95195703623608e-10	0.217711669979544	0.0356309817175318	9.95195703623608e-10	0	0.655207840293348	0.418256871277608
rs10208823	2	46555670	T	C	rs10208823	2	46555670	T	C	169.99	475.21	298.79	1167.3	2617.5	1412.2	0.43178	0.47644	1.20402486660528	0.051012	0.00027291	0.97743	0.490992644259884	244.01	596.9	430.09	756.69	1640.2	972.12	0.4268	0.46803	1.27367955649755	0.04978	1.1757e-06	0.99678	0.195464378783894	0.214477329644431	0.0356273678142155	1.74399672481229e-09	0.214477329644431	0.0356273678142155	1.74399672481229e-09	0	0.622592109499234	0.430085669803189
rs12712973	2	46556633	A	C	rs12712973	2	46556633	A	C	170.97	475.64	297.38	1171	2615.8	1410.2	0.43305	0.47698	1.20079039203283	0.051055	0.00033846	0.97581	0.526070160051217	244.53	598.1	428.37	760.33	1637.8	970.84	0.42768	0.46876	1.27439301679943	0.049781	1.1119e-06	0.99585	0.165308855894074	0.213476499104717	0.035642374191727	2.10614281570543e-09	0.213476499104717	0.035642374191727	2.10614281570543e-09	0	0.696013069197192	0.404126612408235
rs12620992	2	46556761	G	C	rs12620992	2	46556761	G	C	182.21	481.61	280.18	1235.4	2620.2	1341.3	0.44811	0.48981	1.18941310929369	0.051022	0.00067456	0.97611	0.526332636963843	269.11	607.2	394.68	837.03	1658.8	873.17	0.4506	0.49464	1.26084231300485	0.049809	3.264e-06	0.99596	0.379417013722071	0.203321489854911	0.0356414037771249	1.16587079990182e-08	0.203321489854911	0.0356414037771249	1.16587079990182e-08	0	0.668981380366739	0.4134069697262
rs6706717	2	46556824	A	G	rs6706717	2	46556824	A	G	181.31	484.07	278.62	1235.2	2622.6	1339.2	0.44846	0.49	1.18908012024373	0.051081	0.0006983	0.97586	0.485330146800831	269.6	606.57	394.83	836.69	1658.7	873.62	0.45073	0.49452	1.25744263039656	0.049774	4.1776e-06	0.99626	0.37761602454802	0.201854297576566	0.0356486455306270	1.49333669874352e-08	0.201854297576566	0.0356486455306270	1.49333669874352e-08	0	0.614307495398532	0.433170556400891
rs11900910	2	46557600	C	T	rs11900910	2	46557600	C	T	251.92	476.62	215.46	1602.5	2562.5	1032	0.48069	0.44511	1.15597020997464	0.050497	0.0041021	0.99315	0.895293048128005	341	617	313	1074	1641	654	0.48899	0.43767	1.27245741084709	0.049996	1.4391e-06	1	0.544365997296318	0.193423638457469	0.0355283162965706	5.20356087108098e-08	0.193207196609728	0.0480042839540165	5.70260061865113e-05	45.2203211763573	1.82549445610916	0.176660646156823
rs9679290	2	46557644	G	C	rs9679290	2	46557644	G	C	243.17	469.71	231.12	1536.6	2577.9	1082.5	0.49362	0.45631	1.16289199309259	0.050318	0.0027083	0.99551	0.983026919431565	309.93	620.14	340.92	988.78	1644.4	735.86	0.51219	0.46246	1.29930564169426	0.049829	1.4832e-07	0.99943	0.288565309098717	0.206911589731556	0.0354060451561663	5.09735986753412e-09	0.206590753168951	0.0554595606549349	0.00019526092538813	59.239779469913	2.45337239837025	0.117272671210154
rs35366004	2	46557962	G	T	rs35366004	2	46557962	G	T	177.44	478.17	288.38	1229.1	2601.7	1366.2	0.44124	0.4868	1.20785975992981	0.050933	0.00020912	0.9731	0.889414897368551	250.71	604.08	416.21	785.49	1646.3	937.17	0.43489	0.47749	1.27920654627464	0.04979	7.5909e-07	0.99589	0.229999660054828	0.218196175240944	0.0356040799187235	8.87651285808033e-10	0.218196175240944	0.0356040799187235	8.87651285808033e-10	0	0.649216003427368	0.420393118281394
rs4953346	2	46558208	T	G	rs4953346	2	46558208	T	G	243.44	469.11	231.44	1535.2	2579.1	1082.8	0.49364	0.45647	1.16193881251570	0.050272	0.0028305	0.99677	0.994638453461246	309.01	620.09	341.89	985.41	1646.5	737.12	0.51293	0.46315	1.29887694157191	0.04984	1.5471e-07	0.9995	0.317281259545019	0.206275743805142	0.0353939484338425	5.60973600904902e-09	0.205989095610807	0.0557046618506375	0.000217408528577101	59.6259777597151	2.47684016729502	0.115534154938833
rs4953347	2	46558225	A	G	rs4953347	2	46558225	A	G	174.13	478.74	291.13	1200.1	2609.1	1387.7	0.43803	0.48195	1.19895458748162	0.050848	0.00035903	0.97974	0.696600343790735	247	602	422	775	1649	945	0.43116	0.47477	1.28756134625842	0.049731	3.728e-07	1	0.280951620185276	0.217891738617716	0.0355534681667390	8.86752227202692e-10	0.217887845322581	0.0356412934634489	9.7558605638426e-10	0.491739956606257	1.00494169987890	0.316117708394343
rs4953348	2	46558432	A	G	rs4953348	2	46558432	A	G	243.69	468.89	231.43	1533.7	2580.7	1082.6	0.49351	0.45661	1.16040606511901	0.050231	0.0030602	0.99786	0.960365632368615	309.32	619.26	342.42	985.74	1647.6	735.66	0.51302	0.46289	1.3018417596069	0.049859	1.219e-07	0.99868	0.338606956546176	0.206702446588213	0.0353864256383118	5.17975085045919e-09	0.206436870619946	0.0575047721750326	0.000330794053031935	62.1307961252047	2.64066813579245	0.104159730803180
rs6758592	2	46558541	T	C	rs6758592	2	46558541	T	C	248	467	229	1543	2576	1078	0.48994	0.45526	1.14933096095853	0.050122	0.0054898	1	0.962143769976756	309	620	342	987	1647	735	0.51298	0.4626	1.30444804854629	0.049839	9.6789e-08	1	0.330634700852943	0.202838414910186	0.0353411255773067	9.4987826493309e-09	0.202591725762243	0.0632999014008241	0.00137186426386626	68.8278140590333	3.20798805028875	0.073279540615524
rs12617313	2	46559776	A	T	rs12617313	2	46559776	A	T	229.96	485	229.03	1482.3	2575.5	1139.2	0.49951	0.46699	1.14300413216658	0.050725	0.0084139	0.97335	0.744952007649211	306.14	623.15	341.71	966.44	1667	735.56	0.51399	0.46573	1.31458365062216	0.050424	5.8165e-08	0.98743	0.739917697765998	0.204006192816622	0.035761096881264	1.16550786799507e-08	0.203698844019019	0.0699299152936676	0.00358089356666014	73.8476939841519	3.8237545836073	0.0505308876613517
rs141310803	2	46559911	TCCTCTG	T	rs141310803	2	46559911	TCCTCTG	T	263.22	473.07	207.71	1658.6	2538.5	999.89	0.4706	0.43663	1.14976778971590	0.05071	0.0059218	0.97845	0.606852579719191	342.82	621.84	306.34	1081	1646.5	641.57	0.48565	0.43479	1.28103712018422	0.050482	9.2926e-07	0.9898	0.742376209336808	0.193858586003497	0.0357765022624061	6.00672489525778e-08	0.193721705096661	0.0540548946814472	0.000338636850736984	56.1940771928638	2.28279633419136	0.130815826206159
rs11125072	2	46560084	T	A	rs11125072	2	46560084	T	A	263.26	473.11	207.64	1660.6	2537.4	998.96	0.47054	0.43634	1.15098718974084	0.050729	0.0055721	0.97763	0.592828167204391	342.61	623.7	304.69	1086.7	1643.8	638.51	0.48508	0.43348	1.28189570264775	0.050466	8.6076e-07	0.99195	0.702386085823852	0.194759956209732	0.0357774728702797	5.22004257597075e-08	0.194603534557185	0.0538598583289372	0.000302504194712006	55.873614197127	2.26621777833183	0.132222240412020
2-46560644	2	46560644	T	G	2-46560644	2	46560644	T	G	177.37	475.1	291.52	1209.4	2607.3	1380.2	0.43954	0.48357	1.20147503766176	0.051078	0.00032615	0.96566	0.746130522587567	240.76	609.81	420.42	764.2	1644	960.82	0.42932	0.47082	1.27806855892794	0.050013	9.3117e-07	0.99271	0.229265370567773	0.215100994608260	0.0357351159741428	1.75154446502290e-09	0.215100994608260	0.0357351159741428	1.75154446502290e-09	0	0.747366732061139	0.387311221745262
rs6726454	2	46561202	A	G	rs6726454	2	46561202	A	G	185.09	485.23	273.67	1293.5	2589.2	1314.3	0.45308	0.498	1.20362760395125	0.050816	0.00026505	0.96737	0.797287338919804	265	627	379	857	1664	848	0.45515	0.50134	1.26926754769882	0.04992	1.7841e-06	1	0.48021138790976	0.212362262510938	0.0356113280818617	2.47141707099274e-09	0.212362262510938	0.0356113280818617	2.47141707099274e-09	0	0.555667858906466	0.456011013406995
rs6726570	2	46561309	A	G	rs6726570	2	46561309	A	G	185.09	485.26	273.64	1294.5	2589.9	1312.6	0.4531	0.49825	1.20473545087833	0.05081	0.00024646	0.96809	0.81209953818188	266.56	624.97	379.48	857.33	1663.2	848.44	0.45558	0.50132	1.26570591233106	0.049943	2.3822e-06	0.99768	0.463543258448721	0.211369807406576	0.0356176082939189	2.94888069518606e-09	0.211369807406576	0.0356176082939189	2.94888069518606e-09	0	0.480184479901358	0.488338766694987
rs4145837	2	46561816	G	A	rs4145837	2	46561816	G	A	188.95	487.7	267.33	1312.5	2590.3	1294.2	0.45849	0.50176	1.19648728322731	0.050937	0.00042874	0.96495	0.820733505182166	272.75	622.58	375.67	867.98	1659.9	841.09	0.45951	0.50399	1.26103145353698	0.050141	3.7362e-06	0.9876	0.398954975280838	0.206073732429245	0.035733145315608	8.0685900183397e-09	0.206073732429245	0.035733145315608	8.0685900183397e-09	0	0.540343484984143	0.462290410002569
rs6706003	2	46563392	C	G	rs6706003	2	46563392	C	G	197.4	483.91	262.67	1364	2552	1280.9	0.53457	0.49201	1.18796291010174	0.050329	0.00062085	0.97668	0.203882482213306	291.3	626.68	353.02	935.97	1674.5	758.49	0.52428	0.47366	1.24939570697236	0.050682	1.1164e-05	0.97278	0.854556157706614	0.197273800946059	0.0357121273170739	3.31366951655809e-08	0.197273800946059	0.0357121273170739	3.31366951655809e-08	0	0.498302462372559	0.480246956583223
rs12614710	2	46565091	T	G	rs12614710	2	46565091	T	G	151.66	458.08	334.24	1057.4	2524.8	1614.7	0.40329	0.44638	1.20028616596306	0.051495	0.00039217	0.94504	0.219294739476704	210.61	602.66	457.72	650.08	1635	1083.9	0.40279	0.43562	1.22992107418962	0.051623	6.1017e-05	0.94463	0.450020974667918	0.194724724827967	0.0364576342692806	9.23723295631618e-08	0.194724724827967	0.0364576342692806	9.23723295631618e-08	0	0.111888116933597	0.738004696499611
rs4953352	2	46565522	T	C	rs4953352	2	46565522	T	C	186	477	281	1289	2567	1341	0.44968	0.495	1.19710961840771	0.049849	0.00030715	1	0.386065651324693	260	623	388	844	1682	843	0.44965	0.50015	1.26623762046513	0.049903	2.2445e-06	1	0.931356878524836	0.207949609039301	0.0352676423155905	3.71678376964724e-09	0.207949609039301	0.0352676423155905	3.71678376964724e-09	0	0.633477889467194	0.426082463723792
rs4035887	2	46567227	A	G	rs4035887	2	46567227	A	G	225.67	490.35	227.98	1538.8	2521.3	1136.9	0.50123	0.46133	1.17614248164640	0.050449	0.0013008	0.97277	0.085264655730372	321.15	637.31	312.53	1031.1	1692.7	645.16	0.49661	0.44271	1.24852143600801	0.051089	1.3955e-05	0.98036	0.289665290571613	0.191723596273284	0.0358969648944877	9.24649978806258e-08	0.191723596273284	0.0358969648944877	9.24649978806258e-08	0	0.691823213952914	0.405544929566713
rs2346175	2	46571310	T	C	rs2346175	2	46571310	T	C	205.86	492.38	245.74	1391.3	2580.6	1225	0.52113	0.484	1.17163475489134	0.051676	0.0021756	0.93662	0.67314870938378	268.45	643.16	359.37	857.7	1688.8	822.47	0.46423	0.50523	1.23768165919943	0.05182	3.8706e-05	0.94041	0.876783927410338	0.185743698068404	0.0365912554583752	3.85104092615052e-07	0.185743698068404	0.0365912554583752	3.85104092615052e-07	0	0.561535111493447	0.453642383288845
rs10191091	2	46573210	C	T	rs10191091	2	46573210	C	T	242.86	475.73	225.4	1553.5	2535.5	1107.9	0.49075	0.45713	1.15153979620686	0.051252	0.0059047	0.95024	0.220405170463542	303.37	620.5	347.09	944.04	1685.6	739.35	0.5172	0.46962	1.21973058208365	0.05128	0.00010729	0.95505	0.800058481032546	0.169849289393751	0.0362505321891973	2.79374338174598e-06	0.169849289393751	0.0362505321891973	2.79374338174598e-06	0	0.629650936485213	0.427483381582429
rs6715787	2	46576172	C	G	rs6715787	2	46576172	C	G	463.57	404.37	76.046	2823.1	1989.6	384.32	0.29474	0.26537	1.16644422807615	0.057274	0.0071854	0.96272	0.191743499114349	654.7	511.11	105.18	1825.8	1306.1	237.13	0.28382	0.26423	1.17595431390316	0.057266	0.0046517	0.97257	0.864704103915166	0.158020567138115	0.0404960050622281	9.5350983137843e-05	0.158020567138115	0.0404960050622281	9.5350983137843e-05	0	0.0100514263426805	0.92014045166792
rs17035010	2	46576488	C	T	rs17035010	2	46576488	C	T	467.81	398.65	77.535	2834.4	1983	379.47	0.29329	0.26381	1.16696924609898	0.057257	0.0070013	0.96487	0.20363090225751	655.81	512.45	102.73	1843.7	1289.7	235.65	0.28242	0.26135	1.17629539010785	0.05723	0.0045509	0.97611	0.621536946237035	0.1583918772436	0.0404772636519568	9.11160099319464e-05	0.1583918772436	0.0404772636519568	9.11160099319464e-05	0	0.00966815838183836	0.92167280287941
rs17035013	2	46576573	T	C	rs17035013	2	46576573	T	C	466.17	400.18	77.65	2828.2	1987.2	381.49	0.29422	0.2646	1.16772802268462	0.057243	0.0067537	0.9639	0.208486513357618	654.19	514.06	102.74	1839.9	1290.9	238.2	0.28306	0.26228	1.17268970082521	0.057169	0.0053274	0.97481	0.56704122644172	0.157182742368534	0.0404507251418457	0.000102000566663207	0.157182742368534	0.0404507251418457	0.000102000566663207	0	0.00274674518770054	0.958202484452431
rs2881324	2	46576894	G	T	rs2881324	2	46576894	G	T	262.81	477.47	203.71	1677.9	2501.3	1017.8	0.4687	0.43649	1.14180460768837	0.050763	0.008993	0.97239	0.119058065701244	336.69	603.92	330.37	1010.6	1659.5	698.9	0.49751	0.45374	1.20553083872503	0.050113	0.00019151	0.9822	0.71307423636868	0.160114934913795	0.0356628306962671	7.13280224795554e-06	0.160114934913795	0.0356628306962671	7.13280224795554e-06	0	0.579690073973341	0.44643382768007
rs6544887	2	46577212	T	C	rs6544887	2	46577212	T	C	239.12	478.08	226.79	1537.3	2546.2	1113.4	0.49347	0.45922	1.15083757113159	0.050664	0.0055558	0.97438	0.32884217277189	305.24	612.19	353.55	948.1	1689.9	731.01	0.51901	0.46778	1.22763554719065	0.050352	4.6375e-05	0.98445	0.668155289043335	0.172989522924387	0.0357140382547858	1.27417514761419e-06	0.172989522924387	0.0357140382547858	1.27417514761419e-06	0	0.817919483902205	0.36578916286413
rs6544888	2	46577265	A	C	rs6544888	2	46577265	A	C	237.43	479.39	227.17	1533.5	2545.1	1118.4	0.49457	0.46007	1.15170102306394	0.050621	0.005267	0.97427	0.303892304132211	304.42	610.67	355.89	943.32	1693.6	732.08	0.52025	0.46865	1.23048696802935	0.050379	3.8394e-05	0.98405	0.586516734871486	0.174483545030386	0.0357085849435133	1.02738572693717e-06	0.174483545030386	0.0357085849435133	1.02738572693717e-06	0	0.858434224748364	0.354177233877143
rs6544889	2	46577299	G	A	rs6544889	2	46577299	G	A	238.45	478.39	227.13	1539.1	2544.7	1113.1	0.494	0.45902	1.15397211036588	0.050615	0.0046629	0.97517	0.310767041620263	310.57	607.88	352.53	951.89	1686.2	730.89	0.51651	0.4672	1.21798761387055	0.050208	8.5744e-05	0.98575	0.756542658207547	0.170422942056159	0.0356454421925111	1.74374662531562e-06	0.170422942056159	0.0356454421925111	1.74374662531562e-06	0	0.573495932505539	0.448873060550548
rs4953356	2	46578924	G	T	rs4953356	2	46578924	G	T	217.67	480.21	246.09	1399.7	2572.5	1224.7	0.51505	0.48316	1.13930679170435	0.050588	0.0099346	0.97594	0.522876321512022	260.64	616.83	393.52	809.33	1674.1	885.5	0.44773	0.4887	1.24149959531317	0.050176	1.623e-05	0.98962	0.743177198652918	0.173721218772056	0.0356245604803605	1.08014649358168e-06	0.173611645913853	0.0429493202187452	5.29420257948665e-05	31.1978934272599	1.45344386940066	0.227976157444361
rs6743087	2	46579348	T	C	rs6743087	2	46579348	T	C	457.85	404.99	81.158	2790.9	2013.5	392.55	0.30048	0.26925	1.17270142778085	0.056505	0.0048124	0.97891	0.26583509824074	650.1	514.97	105.92	1815.1	1313.4	240.46	0.28592	0.2663	1.16660754169977	0.056547	0.0064273	0.99285	0.891655848795495	0.156706935569205	0.0399699096383782	8.83204473045573e-05	0.156706935569205	0.0399699096383782	8.83204473045573e-05	0	0.00424765154831995	0.948035454328077
rs6756667	2	46579409	A	G	rs6756667	2	46579409	A	G	211.5	483.65	248.85	1387.7	2566.7	1242.6	0.51979	0.48604	1.14555587551769	0.050205	0.0067939	0.98887	0.40842061087299	256	613	402	799	1684	886	0.44256	0.48709	1.25885175510514	0.049966	4.0808e-06	1	0.982852764505064	0.183270014841508	0.0354154942774004	2.28089177101154e-07	0.183171926460609	0.0471548291765923	0.000102549709736666	43.5919605311046	1.77279694422179	0.183036313618428
rs1562452	2	46580444	G	A	rs1562452	2	46580444	G	A	240.1	478.9	224.99	1547.8	2541.5	1107.6	0.492	0.45765	1.14860711048997	0.050246	0.005826	0.9892	0.284425717404799	311	611	349	954	1693	722	0.51495	0.46557	1.21903553375945	0.049947	7.3269e-05	1	0.568107393174818	0.168482590565589	0.0354231016590598	1.97181875938313e-06	0.168482590565589	0.0354231016590598	1.97181875938313e-06	0	0.70555563936986	0.400923191951255
rs1562453	2	46580474	T	C	rs1562453	2	46580474	T	C	218.16	483.32	242.51	1415.2	2570.8	1211	0.51289	0.48036	1.13980819699377	0.050172	0.0090984	0.99107	0.51040903508574	255.77	622.16	393.07	811.69	1686.4	870.88	0.44599	0.49121	1.26147289179291	0.050163	3.6476e-06	0.99873	0.93311361989698	0.181579097323891	0.035473779017043	3.07673490684834e-07	0.181574451858608	0.0507099998045844	0.00034274850566951	51.0640858690445	2.04348895439848	0.152858695907525
rs6735812	2	46581074	C	G	rs6735812	2	46581074	C	G	218.34	483.17	242.5	1424.8	2564.5	1207.7	0.5128	0.47912	1.14458256673833	0.050093	0.0070223	0.99271	0.412849966869165	257.33	620.86	392.81	810.71	1685.4	872.89	0.4467	0.49077	1.25455383573399	0.050141	6.102e-06	0.99817	0.959484318274234	0.180866067611887	0.0354380583624479	3.33033954857953e-07	0.180883777894048	0.0458699925049172	8.0334136478788e-05	40.312586959982	1.67539511107566	0.195537459333368
rs4953358	2	46581453	C	G	rs4953358	2	46581453	C	G	216.81	484.19	242.99	1414.7	2567.9	1214.4	0.51387	0.48072	1.14244419733706	0.050148	0.0079182	0.99244	0.457509647865255	260.24	617.83	392.93	807.46	1686.7	874.86	0.4478	0.49	1.24669992473823	0.050111	1.0814e-05	0.99776	0.921351626961053	0.176867228623465	0.0354469021460281	6.04923811931002e-07	0.176856238881255	0.043664994834649	5.11524614548176e-05	34.0993223666929	1.51743507944535	0.218008055190940
rs7599883	2	46581544	T	A	rs7599883	2	46581544	T	A	458.15	406.01	79.829	2790	2012	395.06	0.29962	0.26959	1.16341541224996	0.056168	0.0070434	0.9887	0.221556868116148	650.55	516.42	104.03	1819.1	1312.9	237.04	0.285	0.26521	1.17374559663779	0.0566	0.0046491	0.99661	0.994286920103174	0.155746135570761	0.0398686310947515	9.36491706811093e-05	0.155746135570761	0.0398686310947515	9.36491706811093e-05	0	0.0122901277186872	0.91172669258076
rs4953359	2	46581643	C	T	rs4953359	2	46581643	C	T	211.53	483.97	248.5	1389.3	2567.5	1240.3	0.51958	0.48567	1.14571626456723	0.050104	0.0066304	0.99217	0.422080882568518	253.55	618.56	398.89	796.84	1689.7	882.42	0.44282	0.4873	1.26475698878762	0.050218	2.9087e-06	0.99659	0.82784832192689	0.185342672838970	0.0354691145506678	1.73716493190312e-07	0.185397151198786	0.0494249661458275	0.000176072384056258	48.4997210971186	1.94173705716388	0.163480051223009
rs7586141	2	46581732	C	G	rs7586141	2	46581732	C	G	211.34	484.09	248.58	1387.3	2568.8	1240.9	0.51972	0.48592	1.14517790444742	0.050096	0.0068107	0.9931	0.442862188125632	253.34	619.15	398.51	796.46	1688.7	883.8	0.44289	0.48704	1.26178829944017	0.050176	3.5808e-06	0.99762	0.853586154800498	0.183967634483584	0.0354514717325253	2.11108076131339e-07	0.184003637929256	0.0484849823572114	0.000147605045908383	46.5368129629410	1.87044591880920	0.17142401661627
rs7589621	2	46582382	G	A	rs7589621	2	46582382	G	A	462.33	407.34	74.325	2828.2	1979.9	388.91	0.29449	0.26532	1.15961725721981	0.056368	0.0086084	0.9882	0.100588990060821	662	505	104	1824	1313	232	0.28049	0.26373	1.15928101697241	0.056645	0.0090749	1	0.83674298174565	0.147945710798912	0.0399557692702878	0.000213285839770982	0.147945710798912	0.0399557692702878	0.000213285839770982	0	1.31694177734128e-05	0.997104507823963
rs6712143	2	46582891	A	G	rs6712143	2	46582891	A	G	458.55	404.33	81.11	2777.7	2019	400.32	0.30008	0.27127	1.15613205713307	0.056139	0.0097599	0.9845	0.209827862747947	649.21	514.71	107.08	1808.8	1321	239.22	0.28673	0.26706	1.17327619228626	0.056629	0.0047745	0.9902	0.925915551497064	0.152376039800128	0.0398683796104958	0.000132385906484123	0.152376039800128	0.0398683796104958	0.000132385906484123	0	0.0340773378361642	0.853542408111267
rs6743991	2	46583235	C	A	rs6743991	2	46583235	C	A	210	484	250	1377	2573	1247	0.52119	0.48749	1.14366726685371	0.049936	0.0071819	1	0.507488677220013	251.8	618.02	401.18	784.99	1694.8	889.21	0.44123	0.48453	1.25361327311226	0.050297	6.9916e-06	0.99506	0.68118425082323	0.179804412666719	0.0354370274796748	3.89716234838744e-07	0.179937897303628	0.0458945767550708	8.82998666551504e-05	40.3780252510381	1.67723394639392	0.195292401763285
rs2278753	2	46583593	G	A	rs2278753	2	46583593	G	A	384.63	444.78	114.59	2412.4	2206.6	578.06	0.35697	0.32352	1.16119540959	0.052883	0.0047138	0.99264	0.0306508118062007	547.94	531.98	191.08	1489.3	1489.2	390.56	0.35961	0.33694	1.15058441471417	0.052056	0.0070457	0.99295	0.533074618131523	0.144787659035008	0.0370980830095964	9.50729170483555e-05	0.144787659035008	0.0370980830095964	9.50729170483555e-05	0	0.0153043378267259	0.901544337667509
rs10176396	2	46584573	C	T	rs10176396	2	46584573	C	T	390.12	441.24	112.64	2435.4	2198.6	563.04	0.35303	0.31986	1.16139282958985	0.053138	0.0048669	0.99233	0.0458280577962576	550.18	532.18	188.64	1517.1	1471	380.85	0.35778	0.33136	1.16226420093546	0.052148	0.0039321	0.99262	0.395310283862818	0.150002051596197	0.037219285730979	5.57237693521451e-05	0.150002051596197	0.037219285730979	5.57237693521451e-05	0	0.000101478227513078	0.991962533926426
rs6707241	2	46584852	C	T	rs6707241	2	46584852	C	T	216	486	242	1430	2563	1204	0.51377	0.47826	1.15185075392924	0.049913	0.0046217	1	0.395238445840272	261.65	616	393.36	807.28	1690.1	871.66	0.44819	0.49045	1.24596458872809	0.050149	1.1586e-05	0.99643	0.830903260490875	0.180454761478948	0.0353769641808749	3.38021700851954e-07	0.180489664935065	0.0392697122394378	4.30359624825627e-06	18.8424394226983	1.23217109149986	0.266985227610979
rs6740096	2	46585888	A	T	rs6740096	2	46585888	A	T	216.24	485.7	242.06	1427.6	2562.7	1206.7	0.51368	0.47875	1.15005526759657	0.050052	0.0052193	0.99473	0.387304261178	260.32	617.09	393.58	805.86	1690.8	872.38	0.44758	0.49013	1.24640075265838	0.050218	1.1539e-05	0.99526	0.81101962655706	0.179901812971000	0.0354506527307716	3.88085632296864e-07	0.179931551771287	0.0402248669788226	7.70784659409607e-06	22.3286009978829	1.28747520045666	0.256513760896910
rs6544890	2	46586114	A	T	rs6544890	2	46586114	A	T	215.07	486.34	242.59	1424.3	2565.8	1206.9	0.51457	0.47909	1.15213875261606	0.049978	0.0046019	0.99855	0.433970779759955	261.05	616.48	393.47	806.74	1688.9	873.35	0.44791	0.49011	1.24392288146015	0.050109	1.3253e-05	0.99782	0.861439544049622	0.179844675953936	0.0353860072735636	3.72760288414042e-07	0.179859472296151	0.0383249045662461	2.69203611091839e-06	14.7485501187402	1.17300057816357	0.278785559222034
rs7583554	2	46587097	T	C	rs7583554	2	46587097	T	C	377.87	448.23	117.9	2371.9	2231.3	593.76	0.3623	0.32892	1.16041766923769	0.052816	0.0048492	0.9913	0.0478075467442629	535	545	191	1484	1490	395	0.36467	0.33838	1.15755497447811	0.051833	0.0047614	1	0.476684695791602	0.147521800583040	0.0369941121582354	6.67140703143332e-05	0.147521800583040	0.0369941121582354	6.67140703143332e-05	0	0.00111407754005792	0.97337331274431
rs4953360	2	46589179	A	G	rs4953360	2	46589179	A	G	377.22	446.29	120.48	2369.9	2233.8	593.25	0.36402	0.32907	1.16935229324267	0.052935	0.0031208	0.9862	0.0553733440981083	533.61	545	192.39	1476	1496.4	396.58	0.36577	0.33981	1.16270594525792	0.051972	0.0037243	0.99323	0.560294421695244	0.153547680922114	0.0370855377043230	3.46752873801037e-05	0.153547680922114	0.0370855377043230	3.46752873801037e-05	0	0.00590383453906127	0.938753682052769
rs6755594	2	46589295	A	G	rs6755594	2	46589295	A	G	375.82	448.26	119.92	2365	2238.3	593.69	0.36446	0.32958	1.16861583330716	0.052881	0.0032132	0.98919	0.0670903342060412	534.47	542.59	193.94	1472.1	1498.9	397.92	0.36604	0.34057	1.15988399986320	0.051871	0.0042449	0.99515	0.583109846808474	0.151997693066884	0.037030260570407	4.04859643170496e-05	0.151997693066884	0.037030260570407	4.04859643170496e-05	0	0.0102515020554575	0.919352243301434
rs1530629	2	46590153	G	A	rs1530629	2	46590153	G	A	225.64	511.71	206.62	1538.2	2583.2	1075.4	0.48993	0.45548	1.16920028732514	0.053291	0.0033546	0.90812	0.879804990122764	295.14	634.52	341.32	891.66	1719.5	757.82	0.51817	0.48014	1.22678877083453	0.053156	0.00012041	0.90866	0.193598716036475	0.180420976726071	0.0376346069697115	1.63473737857522e-06	0.180420976726071	0.0376346069697115	1.63473737857522e-06	0	0.408029311680753	0.522971447368797
rs1530631	2	46590334	C	G	rs1530631	2	46590334	C	G	208.38	499.15	236.46	1407.9	2579.3	1209.7	0.51487	0.48093	1.14856116712442	0.050538	0.0061316	0.98628	0.66934321187289	261.13	619.52	390.35	809.12	1693.7	866.2	0.44917	0.49153	1.23408524089769	0.05031	2.9071e-05	0.9924	0.738819142326698	0.174582371849738	0.0356548789667396	9.7582909486249e-07	0.174580076190476	0.0359096432120015	1.16411985473519e-06	1.41382836093297	1.01434104131875	0.313865101273394
rs1530633	2	46590456	A	G	rs1530633	2	46590456	A	G	228.54	494.17	221.28	1506.6	2555.3	1135	0.49615	0.46424	1.13912451720002	0.050547	0.0099647	0.98343	0.404958723064876	287.5	611.32	372.18	869.6	1685.2	814.22	0.46669	0.50822	1.20992696707768	0.050001	0.00013827	0.99285	0.96851582492176	0.160737433953804	0.035547513962234	6.13266968940707e-06	0.160737433953804	0.035547513962234	6.13266968940707e-06	0	0.719291521085696	0.396376401433862
rs7594912	2	46599373	C	A	rs7594912	2	46599373	C	A	225	483	236	1119	2555	1523	0.49417	0.46113	0.876358522074544	0.049999	0.0082996	1	0.437829426359517	341.84	604.67	324.49	757.77	1676.4	934.86	0.50683	0.47372	0.875342535575033	0.049995	0.0077452	0.98911	0.904818885897316	-0.132560046402784	0.0353532176541259	0.00017712442029727	-0.132560046402784	0.0353532176541259	0.00017712442029727	0	0.000269152296876043	0.9869106034493
2-53605554	2	53605554	A	ATTTTC	2-53605554	2	53605554	A	ATTTTC	336.52	455.02	152.37	2014.7	2464.4	717.58	0.40245	0.3752	1.17211522363021	0.060394	0.0085509	0.74285	0.408355885057815	416.19	629.97	224.73	1111.6	1641.2	615.93	0.42467	0.42643	1.17042859237413	0.059464	0.0081325	0.75205	0.813476778985419	0.158078827450997	0.0423723755415488	0.000190944805323445	0.158078827450997	0.0423723755415488	0.000190944805323445	0	0.000288665432677996	0.98644446826794
2-67403525	2	67403525	TAATTA	T	2-67403525	2	67403525	TAATTA	T	343.25	457.07	143.63	1747	2510.8	938.86	0.39426	0.42224	0.855944278645049	0.058985	0.0083624	0.73814	0.482651191533733	446.5	624.88	199.55	1056.1	1686.4	626.26	0.40285	0.4362	0.82318032119658	0.060492	0.0012972	0.73604	0.302378411674465	-0.174572780963899	0.0422314187350851	3.56941213308648e-05	-0.174572780963899	0.0422314187350851	3.56941213308648e-05	0	0.213397531352208	0.644117387283718
2-67431207	2	67431207	TAAAA	T	2-67431207	2	67431207	TAAAA	T	147.48	427.23	369.26	653.76	2349.6	2193.4	0.38252	0.35186	0.840322106943499	0.059591	0.0035081	0.75727	0.528867035700795	172.92	601.02	496.95	390.6	1561	1417.2	0.37252	0.34764	0.844492013376867	0.061548	0.0060297	0.75431	0.20971214703842	-0.171574946363018	0.0428123401764495	6.133760765481e-05	-0.171574946363018	0.0428123401764495	6.133760765481e-05	0	0.00333855931012816	0.953923656184608
2-67431218	2	67431218	AATCG	A	2-67431218	2	67431218	AATCG	A	148.59	426.84	368.53	657.14	2360.5	2179.1	0.3835	0.35357	0.843437057844718	0.059664	0.0043192	0.75468	0.648897629517426	173.66	602.35	494.89	392.91	1564.3	1411.6	0.37362	0.34881	0.843749187296508	0.061648	0.0058505	0.75206	0.198349525850259	-0.170091049555755	0.0428730637845643	7.2686179893644e-05	-0.170091049555755	0.0428730637845643	7.2686179893644e-05	0	1.85998641788744e-05	0.996558929252976
rs112300216,rs60308872,rs72223407,rs77212189	2	71341480	TA	T	rs112300216,rs60308872,rs72223407,rs77212189	2	71341480	TA	T	7.26	181.3	755.43	34.916	835.23	4326.8	0.10372	0.087077	0.773198091472559	0.098348	0.0089108	0.80157	0.433464066428566	7.53	176.79	1086.7	20.495	503.41	2845.1	0.075473	0.080796	1.36345238290715	0.10145	0.0022435	0.79417	0.72829845952395	0.0175953350808996	0.0706137228762598	0.803223656646116	0.0258536938544531	0.283619473854662	0.927368420260677	93.7952647764968	16.1167231796137	5.95558118108297e-05
2-79243058	2	79243058	A	AACAG	2-79243058	2	79243058	A	AACAG	915.71	28.229	0.056	5117.6	79.416	0.01	0.015011	0.0076425	3.87288613341106	0.33913	6.5328e-05	0.67183	0.591336829924456	1242.5	28.494	0.028	3334.3	34.69	0.01	0.011231	0.0051514	4.40790711626112	0.40305	0.00023291	0.56965	0.789521138146721	1.40763752446057	0.259493300644130	5.8096789157247e-08	1.40763752446057	0.259493300644130	5.8096789157247e-08	0	0.060349070041726	0.805945069376067
2-83047883	2	83047883	TC	T	2-83047883	2	83047883	TC	T	795.33	141.04	7.627	4189.2	964.29	43.507	0.082781	0.10115	0.791567596718064	0.089254	0.0088241	0.89196	0.140500600007045	1040.8	218.33	11.866	2565.9	742.46	60.617	0.095224	0.12818	0.742234535633427	0.081925	0.00027412	0.92	0.417288136085597	-0.268665093168813	0.0603546813156818	8.52973502674104e-06	-0.268665093168813	0.0603546813156818	8.52973502674104e-06	0	0.282117968275296	0.595316373752842
rs139688432	2	83892873	C	A	rs139688432	2	83892873	C	A	901.95	41.486	0.56	5046	150.46	0.559	0.022567	0.014583	2.19231924620949	0.24807	0.0015547	0.6625	0.598002411772677	1242.5	28.507	0.003	3255.6	113.16	0.254	0.011217	0.01687	0.486737653611329	0.23912	0.0026026	0.65954	0.464099328277578	0.00482667351759497	0.172160498044633	0.97763352291707	0.0310163689459732	0.752493605616067	0.967122011231934	94.7586151609101	19.0789272434658	1.25422135989206e-05
rs115384223	2	84921173	G	C	rs115384223	2	84921173	G	C	902.14	41.085	0.769	5072.4	124.31	0.311	0.022576	0.012019	3.01258947614324	0.2557	1.612e-05	0.75561	0.607424001114594	1202.2	68.771	0.021	3162	201.82	5.127	0.02707	0.031474	1.63885856079376	0.1845	0.0074196	0.86059	0.311837731030677	0.702440284385645	0.149618134216637	2.66753696953614e-06	0.77265900131406	0.303309678359677	0.0108520824829625	73.1752032390468	3.72789404114190	0.0535108211134926
rs142007741	2	84927900	G	A	rs142007741	2	84927900	G	A	917.52	26.461	0.016	5111.3	85.616	0.065	0.014032	0.0082496	3.31713016175014	0.36025	0.00087314	0.62052	0.624519026234031	1217	53.918	0.073	3204.6	160.33	4.107	0.021268	0.025014	2.06188373618142	0.22343	0.0012011	0.81559	0.157893022910644	0.855708395565022	0.189876052826400	6.58534439179626e-06	0.877382653318752	0.222414282015291	7.98624230700096e-05	20.5148401386266	1.25809648209056	0.262011708313409
rs6739740	2	114117512	T	G	rs6739740	2	114117512	T	G	129.57	426.01	388.37	842.8	2453.5	1900.3	0.36291	0.39825	1.21302834818745	0.058488	0.00096035	0.74192	0.281626786632074	238	629	404	534	1563	1272	0.4347	0.39047	0.857452067040041	0.050599	0.0023713	1	0.141035374753431	-0.00529245835472295	0.0382664340589313	0.889998977696794	0.0184246388933729	0.173450565087938	0.915404510187709	95.03009846196	20.1211229708661	7.26894365543629e-06
rs4849199	2	114119809	A	G	rs4849199	2	114119809	A	G	125.55	424.11	394.27	805.47	2446.3	1944.8	0.35765	0.39038	1.19894259799569	0.058912	0.0020713	0.73977	0.429830808728545	232.79	631.75	406.47	524.96	1557.9	1286.1	0.43168	0.38703	0.84785131046256	0.050779	0.0011526	0.99858	0.140434199928973	-0.0173549184037263	0.03846284731113	0.651836384300977	0.00690763686830788	0.173240216812284	0.968194240163145	94.961380653551	19.8467066321399	8.3907168124675e-06
rs4849200	2	114120037	G	A	rs4849200	2	114120037	G	A	125.19	424.7	394.06	802.93	2447.5	1946.2	0.35758	0.39	1.19739695919565	0.058976	0.0022538	0.74025	0.465112614685304	231	632	408	519	1559	1291	0.43037	0.38543	0.850526252913035	0.050796	0.0014365	1	0.17786915965226	-0.0162231564391326	0.0384880384345757	0.673381508742759	0.00781242148808656	0.171019963053002	0.963564234897466	94.8217989143893	19.3117258960611	1.11022442298436e-05
.	2	119191040	C	CACACACAT	.	2	119191040	C	CACACACAT	396.77	433.82	113.37	2016.9	2437.9	742.02	0.34989	0.37734	0.85559341342309	0.059627	0.0089084	0.76427	0.902877696602118	529.74	586.84	154.34	1234.7	1632.7	501.48	0.35231	0.39118	0.84936182975853	0.060022	0.0065262	0.79015	0.310281187083752	-0.159590867591616	0.0423016180730741	0.000161497262476828	-0.159590867591616	0.0423016180730741	0.000161497262476828	0	0.00746520726248814	0.931147309488051
rs199868195	2	119191042	C	CACACAT	rs199868195	2	119191042	C	CACACAT	396.77	433.82	113.37	2017	2437.8	742	0.34989	0.37733	0.855678977042542	0.059626	0.0089496	0.76429	0.901474670122199	529.75	586.83	154.34	1235.7	1631.8	501.47	0.35231	0.39103	0.850186110444898	0.060012	0.0068413	0.79013	0.32293257453881	-0.159059222202615	0.0422977600798847	0.000169598191031017	-0.159059222202615	0.0422977600798847	0.000169598191031017	0	0.0057950731320439	0.939319350222912
2-142247959	2	142247959	T	TGG	2-142247959	2	142247959	T	TGG	898.14	45.804	0.051	4831.4	359.59	6.017	0.024315	0.035754	0.643547139353726	0.15529	0.0045353	0.77029	0.800993280866924	1209.7	59.989	1.287	3128.9	234.54	5.582	0.024612	0.036465	0.643109676053345	0.17071	0.0097131	0.71502	0.588887525267608	-0.441067907385171	0.11487209953025	0.000123213107842579	-0.441067907385171	0.11487209953025	0.000123213107842579	0	8.68244494991014e-06	0.997648957650216
2-142258305	2	142258305	C	G	2-142258305	2	142258305	C	G	903.11	40.849	0.04	4855.3	336.04	5.669	0.021679	0.033421	0.613312920128667	0.16142	0.0024573	0.76297	0.953481332409856	1214.7	55.064	1.273	3141.3	222.41	5.326	0.022663	0.034589	0.62206542928419	0.17703	0.0073292	0.70501	0.503934421455679	-0.482447161815403	0.119278799036243	5.23897863280443e-05	-0.482447161815403	0.119278799036243	5.23897863280443e-05	0	0.0034983059710291	0.952835438574084
rs11888238	2	145152235	T	C	rs11888238	2	145152235	T	C	822.79	117.48	3.725	4697.1	489.43	10.47	0.066171	0.049103	1.43727649519878	0.11533	0.0016598	0.96889	0.540497883352246	1110.8	150.04	10.108	3050.5	310.94	7.527	0.066978	0.048382	1.38660733856352	0.11116	0.003277	0.95525	0.893104319091549	0.344144438451997	0.0800355990871921	1.70881304835113e-05	0.344144438451997	0.0800355990871921	1.70881304835113e-05	0	0.050203229618006	0.822710015756053
rs7560525	2	145169563	A	G	rs7560525	2	145169563	A	G	5.018	128.04	810.94	10.037	534.18	4652.8	0.073133	0.053324	0.683444380959285	0.10966	0.00051885	0.99211	0.192692836857623	12.257	167.52	1091.2	8.634	327.43	3032.9	0.075544	0.051157	0.688320986296343	0.10456	0.00035423	0.98326	0.9482098764755	-0.376885825976296	0.0756738374003656	6.34536504673378e-07	-0.376885825976296	0.0756738374003656	6.34536504673378e-07	0	0.00220192784865750	0.962573238806272
rs10210063	2	145182957	C	G	rs10210063	2	145182957	C	G	810.77	128.2	5.028	4643.1	543.05	10.901	0.073228	0.054344	1.42665137156147	0.10852	0.0010591	0.99657	0.230001673095276	1088.2	169.49	13.324	3018.6	340.32	10.125	0.077157	0.053513	1.40395043180754	0.10271	0.00095502	0.98093	0.870957050731044	0.346869144306994	0.0745963694460817	3.32020771343089e-06	0.346869144306994	0.0745963694460817	3.32020771343089e-06	0	0.0115238894031513	0.914511811203251
rs10192562	2	145184316	A	G	rs10192562	2	145184316	A	G	811	128	5	4641	544	12	0.073093	0.054647	1.41040937622718	0.10802	0.0014547	1	0.344613731122507	1087.3	170.39	13.331	3017.7	341.18	10.128	0.077519	0.053641	1.4135015574637	0.10314	0.00079234	0.9734	0.882887007669377	0.345025584841331	0.0745965425214156	3.74197022368072e-06	0.345025584841331	0.0745965425214156	3.74197022368072e-06	0	0.000215012162548669	0.988300804125469
rs10164806	2	145193326	C	T	rs10164806	2	145193326	C	T	807.39	130.43	6.176	4634.6	551.28	11.07	0.075628	0.055168	1.47798548237786	0.10932	0.00035203	0.9802	0.206446493167093	1086.9	170.75	13.352	3018.4	340.66	9.895	0.077679	0.053495	1.43986592267572	0.1041	0.00046189	0.95971	0.931204594166354	0.376976273308194	0.0753876783405667	5.71810893745806e-07	0.376976273308194	0.0753876783405667	5.71810893745806e-07	0	0.0299625555438476	0.8625752190331
rs13401103	2	145198623	G	A	rs13401103	2	145198623	G	A	807.78	129.82	6.396	4629.6	557.84	9.542	0.075536	0.055505	1.46221147703258	0.10896	0.00048825	0.98139	0.0869404640935878	1088.5	170.72	11.814	3012.6	346.38	10.007	0.076455	0.054378	1.38517986827819	0.1031	0.0015756	0.98031	0.98791429401767	0.351395605924437	0.0748886920783846	2.70231801069443e-06	0.351395605924437	0.0748886920783846	2.70231801069443e-06	0	0.130165696825239	0.718260300623384
rs72858474	2	145198889	G	A	rs72858474	2	145198889	G	A	806.22	131.91	5.862	4635	551.32	10.665	0.07608	0.055094	1.49913758585221	0.10989	0.00022908	0.9702	0.173331738455135	1086.2	174.01	10.741	3010.8	347.83	10.344	0.076904	0.054693	1.38928607487598	0.10343	0.0014779	0.97482	0.929278478420444	0.36453756433256	0.07531631674372	1.29781964219866e-06	0.36453756433256	0.07531631674372	1.29781964219866e-06	0	0.254295142128968	0.614066842554509
rs16823732	2	145204758	G	A	rs16823732	2	145204758	G	A	804	132	8	4623	563	11	0.07839	0.056282	1.48772781551757	0.10605	0.00017974	1	0.153688167536728	1088.7	170.55	11.789	3016.7	342.64	9.691	0.076367	0.053728	1.40083711890489	0.10376	0.0011597	0.97748	0.99071460783933	0.366503235382087	0.0741657824561015	7.74540235060073e-07	0.366503235382087	0.0741657824561015	7.74540235060073e-07	0	0.164524379225283	0.685024734783031
rs12105918	2	145208193	T	C	rs12105918	2	145208193	T	C	804	132	8	4625	562	10	0.07839	0.055994	1.49925752165644	0.10638	0.00014079	1	0.0985813902758612	1086	173	12	3011	347	11	0.077498	0.054764	1.38523527658108	0.10131	0.001298	1	0.76553354757493	0.363490209648371	0.0733638898192695	7.24717095224037e-07	0.363490209648371	0.0733638898192695	7.24717095224037e-07	0	0.289929939038954	0.590265430476769
rs12105521	2	145208336	G	A	rs12105521	2	145208336	G	A	804	132	8	4624	562.98	10.005	0.078388	0.056089	1.49621711594338	0.10634	0.00015123	0.99951	0.096438929395609	1086	173.04	11.984	3009.5	349.54	9.991	0.0775	0.054842	1.38602508576297	0.10158	0.001311	0.99816	0.962493946405501	0.362939570743413	0.073453047141779	7.76791474921268e-07	0.362939570743413	0.073453047141779	7.76791474921268e-07	0	0.270603104718928	0.602927491258123
rs72858496	2	145209916	C	T	rs72858496	2	145209916	C	T	804.71	130.54	8.756	4630.4	555.81	10.779	0.078416	0.055548	1.52349951332771	0.10734	8.777e-05	0.98592	0.164539330012533	1085.9	173.71	11.435	3007.4	352.09	9.493	0.077333	0.055073	1.40303816054715	0.10275	0.00098206	0.98759	0.810304892666192	0.37802625698654	0.0742248644375417	3.5246619245477e-07	0.37802625698654	0.0742248644375417	3.5246619245477e-07	0	0.307291194154076	0.579347193228249
rs731108	2	145213638	G	C	rs731108	2	145213638	G	C	777.7	155.73	10.572	4460.1	713.74	23.149	0.093684	0.073123	1.34871191508792	0.095425	0.001719	0.98048	0.342380781647766	1041.6	211.8	17.589	2897.7	454.85	16.437	0.097161	0.072384	1.35609602241297	0.091873	0.00091454	0.98126	0.755266110377682	0.301983508566516	0.0661841265295605	5.048106806127e-06	0.301983508566516	0.0661841265295605	5.048106806127e-06	0	0.00169899787405585	0.967121384938366
rs13389578	2	145216048	T	C	rs13389578	2	145216048	T	C	763	169	12	4383	786	28	0.10222	0.081008	1.31923233100250	0.090403	0.0021799	1	0.255351024954412	1022	230	19	2868	480	21	0.10543	0.077471	1.37078010844042	0.087706	0.00032337	1	0.850843901201786	0.296795275629378	0.0629493855448515	2.41919731913676e-06	0.296795275629378	0.0629493855448515	2.41919731913676e-06	0	0.0926054047973917	0.760890690073391
rs13401515	2	145216132	A	T	rs13401515	2	145216132	A	T	764.04	167.95	12.007	4383.4	785.61	28.029	0.10168	0.080976	1.31177344959739	0.09058	0.0027354	0.99865	0.259575351345725	1022.5	229.47	19.002	2868	480.02	21.019	0.10522	0.077479	1.36551275119190	0.087752	0.00038505	0.99912	0.84807387498905	0.292091541132797	0.0630261032379122	3.57881764467827e-06	0.292091541132797	0.0630261032379122	3.57881764467827e-06	0	0.101352235579659	0.750212893707168
rs2697341	2	151317774	A	C	rs2697341	2	151317774	A	C	553.04	337.44	53.461	2837.1	2003.7	355.95	0.23538	0.26128	0.838609597199171	0.065216	0.0069576	0.75818	0.932083285586531	697.89	484.13	88.919	1696.1	1382.1	290.55	0.26042	0.29139	0.844128959873213	0.065488	0.0096695	0.7441	0.705593438416019	-0.172743651550623	0.0462105421755707	0.000185352008179818	-0.172743651550623	0.0462105421755707	0.000185352008179818	0	0.00503799852696237	0.943414580547957
rs77721642	2	154028459	A	G	rs77721642	2	154028459	A	G	856.42	86.35	1.228	4842.2	345.45	9.37	0.047037	0.035039	1.43423269659548	0.13715	0.0085538	0.92931	0.219980842272333	1196.8	74.193	0.005	3068.2	291.49	9.305	0.029191	0.046023	0.653031442514794	0.13322	0.0013802	0.92281	0.394651016496392	-0.0441836415010828	0.0955599388148143	0.643819065901291	-0.0334252720651787	0.393379420417029	0.932285599256915	94.0939895210572	16.9319035847529	3.87449020017305e-05
rs147431138	2	158721527	T	C	rs147431138	2	158721527	T	C	889.2	54.61	0.185	4762.7	425.49	8.785	0.029121	0.042627	0.618511187003194	0.14921	0.0012823	0.68523	0.822996506362551	1170.4	98.97	1.586	3170.7	196.34	1.966	0.040182	0.029723	1.61618753136052	0.17308	0.0055435	0.69505	0.54613570274531	-0.0709358553570646	0.113012138228237	0.530211291261168	-0.00418967579723276	0.480238302925495	0.993039215721529	94.3397492835642	17.6670619394345	2.63144111981584e-05
rs76521481	2	167450721	T	C	rs76521481	2	167450721	T	C	876.48	65.796	1.717	4692.3	493.28	11.377	0.036669	0.049647	0.694745282913293	0.13253	0.0059917	0.77167	0.673548816233278	1107.7	159.52	3.818	3050.8	308.73	9.504	0.065757	0.04864	1.38074056978701	0.12053	0.0074354	0.85514	0.568048828295214	0.0117011217457915	0.0891688397770593	0.895597845479501	-0.0185843219573985	0.343407884486644	0.95684167551286	93.1971019191303	14.6996175469994	0.000126072024752011
rs74791051	2	170085774	A	G	rs74791051	2	170085774	A	G	895.8	47.996	0.199	4817.4	375.35	4.201	0.025632	0.036921	0.649339231545538	0.15473	0.0052593	0.75389	0.260678448701865	1184.2	86.317	0.477	3061.1	301.17	6.754	0.034332	0.046701	0.648087215412859	0.13994	0.001939	0.78677	0.81819894812277	-0.432861626635172	0.103788471970001	3.03780395503050e-05	-0.432861626635172	0.103788471970001	3.03780395503050e-05	0	8.55815334584577e-05	0.992618852247993
2-173102649	2	173102649	T	TC	2-173102649	2	173102649	T	TC	911.53	32.379	0.09	5094.3	101.8	0.86	0.017245	0.0099596	3.14621454993045	0.31379	0.00025944	0.66253	0.627946141023569	1227.4	43.023	0.576	3239.6	127.24	2.144	0.017378	0.01952	2.18621120019889	0.25763	0.0023975	0.76071	0.438708554247342	0.928749871637896	0.199116697180280	3.09594779146494e-06	0.928749871637896	0.199116697180280	3.09594779146494e-06	0	0.803930759491987	0.369920729458564
rs73974678	2	177103310	T	C	rs73974678	2	177103310	T	C	866.22	75.896	1.884	4624.3	558.73	14.012	0.042195	0.056452	0.745977380711593	0.11343	0.0097738	0.94399	0.506739299228866	1097.8	167.06	6.108	3005.1	355.86	8.082	0.070525	0.055213	1.33875489611247	0.10991	0.0079476	0.93701	0.469873482927805	0.00855458223219685	0.078933196999159	0.91369625166635	1.21586867305457e-05	0.292399227431777	0.999966821976568	92.705489301708	13.7089386987142	0.000213436209334894
rs1560370	2	183278519	C	A	rs1560370	2	183278519	C	A	374	415	155	1777	2469	951	0.384	0.42053	0.864416989386584	0.049964	0.0035455	1	0.0691336483171714	434	604	233	1309	1561	499	0.42093	0.37979	1.14209009452466	0.050793	0.0089047	1	0.339329444897153	-0.00871175748021405	0.0356193618557369	0.806782217659505	-0.00656992739984205	0.139279919305601	0.962377201788855	93.4579727071278	15.285781535787	9.2409474156785e-05
rs1346773	2	183278926	T	C	rs1346773	2	183278926	T	C	374.85	414.08	155.07	1778.8	2475	943.19	0.38359	0.41961	0.865740559653404	0.050053	0.0039728	0.99925	0.108741307830066	432.56	604.66	233.78	1306.2	1563.7	499.06	0.4218	0.38021	1.14298127231254	0.050837	0.0085666	0.99942	0.378478143833176	-0.00742368657499592	0.035666770740525	0.835119547983572	-0.00540735945430329	0.138904927050072	0.968947399801835	93.4052744871696	15.1636333923898	9.85838984909337e-05
rs17343416	2	183286689	T	C	rs17343416	2	183286689	T	C	354.31	418.74	170.95	1660.9	2504.8	1031.3	0.40289	0.43943	0.864572598449069	0.049923	0.0035585	0.99224	0.117713041584435	401.35	605.92	263.73	1151.6	1634.4	583.03	0.44586	0.41562	1.15273802056358	0.050529	0.004907	0.99091	0.939555072296084	-0.00342531254711277	0.0355132064334146	0.923161756470289	-0.00179580878815268	0.143829961080786	0.99003816125466	93.9026091680876	16.4004576312580	5.12728491927072e-05
rs10931012	2	183290028	G	A	rs10931012	2	183290028	G	A	358	420	166	1686	2502	1009	0.39831	0.43487	0.864987692911026	0.049828	0.0036052	1	0.139152325608036	411.1	599.99	259.91	1166.9	1628.5	573.58	0.44053	0.41195	1.14669053739941	0.050477	0.0066927	0.99611	0.894072932142919	-0.00590402094179578	0.0354609459344542	0.86776851060412	-0.00419545464138764	0.140959952717876	0.976255707745318	93.670322596518	15.7985934551716	7.04548648321479e-05
rs11684406	2	183292868	T	C	rs11684406	2	183292868	T	C	357.77	421.09	165.14	1698.8	2495.5	1002.7	0.39797	0.43303	0.868810712198422	0.050103	0.0050042	0.98887	0.111213783763667	409.46	604.17	257.37	1170.7	1632	566.22	0.44017	0.41028	1.14908962679771	0.050804	0.0062286	0.99128	0.949738912048237	-0.00277228488987177	0.0356734294343437	0.938056449470805	-0.000956494647710998	0.139799942772177	0.99454101094306	93.4873278183528	15.3546804154831	8.90999295768413e-05
rs1370669	2	183304254	T	C	rs1370669	2	183304254	T	C	364.37	418.23	161.39	1702.8	2509.9	984.31	0.39249	0.43087	0.856595043556162	0.050239	0.0020627	0.98926	0.270749417698948	410	609	252	1177	1630	562	0.43784	0.40873	1.15480326946672	0.050664	0.0044993	1	0.953579196360042	-0.00668817614696382	0.0356736484446457	0.851282533435838	-0.00550177921632297	0.149359982752222	0.970616010473976	94.2949787677827	17.5284185508867	2.83045241077362e-05
rs11689230	2	183305099	C	T	rs11689230	2	183305099	C	T	380.77	414.69	148.53	1798.5	2477	921.48	0.37699	0.41562	0.854644231627544	0.050447	0.0018483	0.98876	0.175064580841006	436.11	606.08	228.81	1321.1	1566.1	481.85	0.41845	0.37545	1.15877104552689	0.051129	0.0039499	0.99637	0.609759851286657	-0.00689890703314623	0.0359101108461598	0.847651338289704	-0.00496877793252964	0.152214957476531	0.973959147673825	94.4333117561367	17.9640022252441	2.25122239447817e-05
rs12468743	2	183307061	A	G	rs12468743	2	183307061	A	G	362.89	419.58	161.53	1703.3	2507	986.62	0.39335	0.43105	0.859194462669343	0.050197	0.0024998	0.98968	0.234429090584481	409.96	609.16	251.88	1177.2	1629.8	561.95	0.43781	0.40869	1.15519596933353	0.050697	0.0044319	0.99892	0.957227113197925	-0.00521199868178676	0.0356701017319798	0.88382923824928	-0.00383020589129481	0.148014975475308	0.979355324692379	94.1918222318358	17.2171038820678	3.33420956520891e-05
rs12693306	2	183309117	T	C	rs12693306	2	183309117	T	C	362.35	418.14	163.51	1698.5	2514	984.55	0.39469	0.43131	0.861327909317144	0.050505	0.0031188	0.97919	0.315668914907951	409.51	610.15	251.34	1179.6	1628.9	560.51	0.43778	0.40812	1.15982600711304	0.050842	0.0035434	0.9938	0.963675712626307	-0.00149440512572636	0.0358309811947407	0.966732220383574	-0.000562391932448336	0.148774988930149	0.996983883013043	94.199349593404	17.2394460949225	3.29522923476766e-05
rs12693307	2	183309126	A	G	rs12693307	2	183309126	A	G	362.21	420.25	161.54	1700.1	2508.2	988.71	0.39371	0.43156	0.858550308410383	0.050217	0.0023898	0.98916	0.239357200594747	409.88	609.48	251.64	1175.4	1630	563.6	0.43775	0.4092	1.15247292130643	0.05073	0.0051532	0.99788	0.970140961703983	-0.00679616689441362	0.0356887715696147	0.848973198369517	-0.00538794547075605	0.147209973730023	0.970803616205576	94.12194781983	17.0124382933101	3.71357485166035e-05
rs1560371	2	183310334	A	G	rs1560371	2	183310334	A	G	361.09	421.55	161.36	1699.4	2510.3	987.34	0.39421	0.4315	0.859925088434572	0.05033	0.002714	0.98604	0.264808964156697	408.21	611.14	251.66	1178.9	1628.7	561.43	0.43842	0.40836	1.15836554662740	0.050808	0.0038103	0.99573	0.978114107210016	-0.00335800272041450	0.0357564847482492	0.925178178813903	-0.00203113581498389	0.148959977903394	0.989120824847995	94.2375242741007	17.3536522766684	3.10301372440369e-05
rs1560372	2	183310726	A	G	rs1560372	2	183310726	A	G	362.88	419.8	161.32	1703.3	2506.9	986.71	0.39324	0.43105	0.858670513867746	0.050219	0.0024126	0.98907	0.233238774897811	409.9	609.56	251.54	1177.5	1629.7	561.78	0.4377	0.40862	1.15557724691075	0.05075	0.0043808	0.99735	0.958066799094768	-0.00544673388643782	0.0356964513453237	0.87872575671659	-0.00397526928477625	0.148484972561052	0.9786414269782	94.2199317335595	17.3008337255475	3.19046839516446e-05
rs4091077	2	183312302	A	G	rs4091077	2	183312302	A	G	362.78	421.22	159.99	1708.2	2507.1	981.65	0.39259	0.4301	0.858936742990427	0.050367	0.0025355	0.98452	0.250767910681912	409.81	610.95	250.24	1179.8	1628.8	560.39	0.43723	0.40808	1.15690692516315	0.050899	0.0041896	0.99327	0.964551033847105	-0.00471949891818652	0.0358014554788699	0.8951233294959	-0.00324544946778148	0.148904972529106	0.982611131284364	94.218630212521	17.2969389047860	3.197014502343e-05
rs6740889	2	183313207	T	G	rs6740889	2	183313207	T	G	359.38	422.83	161.78	1690.7	2511.6	994.64	0.39534	0.43303	0.858430119780606	0.050348	0.0024308	0.98549	0.255441256602192	406.88	613.31	250.81	1172.5	1631.4	565.12	0.4386	0.40986	1.15390287411637	0.050924	0.0049369	0.99229	0.95341198748803	-0.00643235335000898	0.0358033215968324	0.85742106363753	-0.00484860154158216	0.147899967132302	0.97384765157276	94.1390706309336	17.0621404393292	3.61763541136817e-05
rs13418736	2	183323054	A	G	rs13418736	2	183323054	A	G	338.3	424.51	181.19	1588.1	2545.9	1063	0.41678	0.44947	0.877112514573832	0.050103	0.0088715	0.98981	0.464912488842087	369.16	641.76	260.07	1152.2	1622.4	594.4	0.45709	0.41722	1.20010613654071	0.051076	0.00035526	0.98561	0.572669358626949	0.0226301799245391	0.0357672164911167	0.526924784528646	0.0254880019982139	0.156764921384305	0.870843303204978	94.7924586590092	19.2029200446010	1.17533467264286e-05
rs35346286,rs71411128	2	186449147	G	GA	rs35346286,rs71411128	2	186449147	G	GA	672.54	247.08	24.353	3491.2	1540.8	164.79	0.15667	0.17996	0.79538420845104	0.078447	0.0035192	0.705	0.741982801291989	913.35	330.2	27.4	2368.5	919.47	80.996	0.15146	0.16051	0.789938645864256	0.082629	0.0043209	0.70515	0.458846702327152	-0.232186755030399	0.0568914070048816	4.47985459248734e-05	-0.232186755030399	0.0568914070048816	4.47985459248734e-05	0	0.00363570929176050	0.951919216188471
rs139459609	2	222502473	T	A	rs139459609	2	222502473	T	A	927.73	16.249	0.023	5145.7	51.257	0.009	0.0086308	0.0049331	3.57405212096116	0.46431	0.0060848	0.72018	0.739917588613256	1247.8	23.191	0.005	3338.7	30.318	0.021	0.0091271	0.0045058	2.98918268339336	0.3931	0.0053441	0.73677	0.855542399054407	1.16961019829187	0.300016305127985	9.67948863284107e-05	1.16961019829187	0.300016305127985	9.67948863284107e-05	0	0.0862812958458184	0.76895904716145
rs4674687	2	223613962	C	T	rs4674687	2	223613962	C	T	24.212	253.12	666.67	174.15	1577.4	3445.5	0.15972	0.18527	1.19088889634809	0.065416	0.0075698	0.9842	0.69708053081353	38.662	358.25	874.09	127.69	1029.5	2211.8	0.17135	0.19069	1.20214805210930	0.064771	0.0044762	0.98475	0.562949491086833	0.179451619870047	0.0460263605649609	9.66355006442043e-05	0.179451619870047	0.0460263605649609	9.66355006442043e-05	0	0.0104487260725200	0.918582838731225
rs2084182	2	223671566	C	T	rs2084182	2	223671566	C	T	189.15	487.35	267.5	1274.7	2607.2	1315.1	0.4585	0.49611	1.16485894216473	0.05039	0.002458	0.99428	0.805886967236743	296	607	368	848	1699	822	0.47168	0.50386	1.14271841684944	0.049984	0.0076069	1	0.614882884297696	0.142927380172840	0.0354866971180528	5.63412797542906e-05	0.142927380172840	0.0354866971180528	5.63412797542906e-05	0	0.0731021881214569	0.78687241493226
rs2166463	2	223714406	A	G	rs2166463	2	223714406	A	G	188.09	484.99	270.93	1221.6	2632.8	1342.7	0.45612	0.48835	1.14029841990885	0.050496	0.0093244	0.99949	0.322238218534174	269.53	620.65	380.82	767.88	1698.9	902.19	0.45622	0.48007	1.16112573995553	0.050458	0.0030692	0.9924	0.555263920862743	0.140346813002977	0.0356926214083542	8.42084310412883e-05	0.140346813002977	0.0356926214083542	8.42084310412883e-05	0	0.0642894960422134	0.799840343571273
rs6751070	2	223722802	T	A	rs6751070	2	223722802	T	A	159.6	485.9	298.49	1077.7	2608.9	1510.4	0.42644	0.45837	1.14189595571085	0.050996	0.0092688	0.98825	0.427329003641219	250.86	601.52	418.61	704.77	1681.9	982.28	0.43401	0.45881	1.15401827017349	0.05054	0.0045912	0.98509	0.758696811945092	0.138017424193191	0.0358973110148506	0.000120658437408716	0.138017424193191	0.0358973110148506	0.000120658437408716	0	0.0216326125489774	0.883068644716232
rs6751081	2	223722827	T	G	rs6751081	2	223722827	T	G	186.75	484.47	272.77	1215.9	2639.9	1341.1	0.45444	0.48796	1.14767711542932	0.050716	0.0066099	0.99487	0.233068724112692	267.43	622.64	380.93	767.9	1699	902.14	0.45535	0.48008	1.16468422642741	0.050567	0.0025709	0.99082	0.553831418944485	0.145116640208688	0.0358088318124736	5.06650607270398e-05	0.145116640208688	0.0358088318124736	5.06650607270398e-05	0	0.0421872569293077	0.837263239440485
rs2438172	2	224910945	T	G	rs2438172	2	224910945	T	G	23.971	248.18	671.84	80.796	1229.1	3887	0.15684	0.1338	0.803289585927549	0.077135	0.004515	0.90254	0.142875847133681	23.007	328.26	919.72	52.05	689.61	2627.3	0.14724	0.1178	0.810422145331597	0.079712	0.0083656	0.88743	0.379449451103157	-0.214765202216894	0.0554313379222728	0.000106871678684506	-0.214765202216894	0.0554313379222728	0.000106871678684506	0	0.00635133284529688	0.936479637525455
rs114692617	2	230304882	T	C	rs114692617	2	230304882	T	C	893.54	49.526	0.928	5002.2	191.52	3.227	0.027215	0.019047	1.67265134632097	0.19853	0.0095675	0.81453	0.3192443674594	1202.8	66.84	1.321	3258.5	108.74	1.782	0.027334	0.016668	1.77125794934754	0.18844	0.0024145	0.87181	0.373772903219302	0.544542525340158	0.136675086097545	6.77043961543333e-05	0.544542525340158	0.136675086097545	6.77043961543333e-05	0	0.0437911403432724	0.834242678178705
rs141108068	2	230316088	G	A	rs141108068	2	230316088	G	A	892.05	50.947	1.005	4995.8	198.87	2.366	0.028049	0.019588	1.63853082185659	0.19112	0.0097732	0.85807	0.788223313501869	1200.9	68.686	1.37	3259.8	108.02	1.143	0.028098	0.016371	1.68404729442300	0.17849	0.0034991	0.94468	0.797271177583352	0.508435197602499	0.130448143711392	9.71491337933283e-05	0.508435197602499	0.130448143711392	9.71491337933283e-05	0	0.0109783451352566	0.916552286043023
rs144957270	2	230316153	A	T	rs144957270	2	230316153	A	T	891.68	51.311	1.005	4995	199.65	2.365	0.028242	0.019663	1.64444016324769	0.19049	0.0090239	0.85745	0.798025814338978	1200.9	68.71	1.37	3259.5	108.34	1.141	0.028108	0.016417	1.67942252633403	0.17828	0.0036375	0.9467	0.80374486711383	0.508621203712297	0.130165622205789	9.32589022597519e-05	0.508621203712297	0.130165622205789	9.32589022597519e-05	0	0.00650949328434819	0.935695304699327
rs181676155	2	231787699	G	A	rs181676155	2	231787699	G	A	922.65	20.657	0.696	5132.6	64.344	0.059	0.011679	0.0062019	7.4610786879307	0.47924	2.7457e-05	0.58713	0.751171356483186	1241.1	29.75	0.112	3326.7	42.246	0.024	0.011792	0.0062769	3.05231402598967	0.34504	0.0012202	0.70971	0.763913145275254	1.42103914646721	0.280015355509390	3.87778350763313e-07	1.50091905571716	0.442595027914531	0.000695925800551001	56.3483551765398	2.29086441998758	0.130137426874389
rs112138632	2	231814793	C	T	rs112138632	2	231814793	C	T	925.38	17.925	0.691	5135.1	61.845	0.028	0.010226	0.0059555	4.95154673753197	0.48419	0.00095334	0.57587	0.714145007736567	1241.3	29.572	0.142	3324	44.991	0.029	0.011745	0.0066858	2.47020217619337	0.34134	0.0080662	0.67081	0.752425286118214	1.13516609400995	0.278983520368398	4.72283134533846e-05	1.16720926049756	0.337202936663708	0.000537284830535389	27.4262562875692	1.37790879848012	0.240457676395166
rs183527612	2	232773581	T	C	rs183527612	2	232773581	T	C	923.06	20.919	0.018	5126.9	69.311	0.771	0.011099	0.0068167	3.1024744414105	0.40678	0.0053818	0.52484	0.277966357048868	1241.4	29.62	0.015	3315	53.97	0.032	0.011664	0.0080193	2.78932602904273	0.36046	0.0044293	0.61537	0.689213249438988	1.07259972109216	0.269780410047129	7.01356639214445e-05	1.07259972109216	0.269780410047129	7.01356639214445e-05	0	0.0383239915805404	0.84479399325158
rs182341974	2	236861916	A	G	rs182341974	2	236861916	A	G	923.11	20.878	0.009	5137.3	59.693	0.048	0.011068	0.0057523	3.25404878174071	0.37273	0.0015474	0.72607	0.763675523912705	1238	32.964	0.004	3298.2	70.779	0.031	0.012971	0.010514	2.43420447781648	0.29164	0.0022851	0.85817	0.571809229801106	0.999849810892065	0.229686422429873	1.34220964949083e-05	0.999849810892065	0.229686422429873	1.34220964949083e-05	0	0.376202777512348	0.539642484510518
2-240341280	2	240341280	C	CAA	2-240341280	2	240341280	C	CAA	894.87	48.696	0.426	4996.4	199	1.544	0.026244	0.019443	1.84738292054012	0.23766	0.0098081	0.60456	0.759586804619621	1241.6	28.985	0.393	3261.8	106.93	0.272	0.011712	0.015951	0.416607811387916	0.25557	0.00061235	0.54568	0.520704312269701	-0.076909355030311	0.174038508005499	0.658554342526403	-0.127954420597833	0.744684095062335	0.863576086205201	94.5092686750332	18.2125101523892	1.97576792386744e-05
2-240341283	2	240341283	A	ACG	2-240341283	2	240341283	A	ACG	894.88	48.691	0.426	4996.5	198.9	1.544	0.026241	0.019434	1.84895386357879	0.23771	0.0097219	0.60476	0.760551283511239	1241.7	28.954	0.393	3261.8	106.93	0.272	0.011699	0.015951	0.416203897740659	0.25558	0.000604	0.5458	0.520704312269701	-0.077030357630332	0.174061299371114	0.658093212300089	-0.128024295768509	0.745594141482144	0.863667289190841	94.5213645509665	18.2527202129577	1.93449488840036e-05
2-240341283	2	240341283	ACG	A	2-240341283	2	240341283	ACG	A	0.426	48.691	894.88	1.544	198.9	4996.5	0.026241	0.019434	0.540846377888752	0.23771	0.0097219	0.60444	0.76055128351124	0.393	28.954	1241.7	0.272	106.93	3261.8	0.011699	0.015951	2.40266851278532	0.25558	0.000604	0.54556	0.520704312269703	0.077030357630332	0.174061299371114	0.658093212300089	0.128024295768509	0.745594141482144	0.863667289190841	94.5213645509665	18.2527202129577	1.93449488840036e-05
2-240341284	2	240341284	C	CAA	2-240341284	2	240341284	C	CAA	894.88	48.691	0.426	4996.5	198.9	1.544	0.026241	0.019434	1.84897235320987	0.23771	0.0097206	0.60476	0.760551283511239	1241.7	28.954	0.393	3261.8	106.93	0.272	0.011699	0.015951	0.416203897740659	0.25558	0.000604	0.5458	0.520704312269701	-0.0770249958435672	0.174061299371114	0.658115497804168	-0.128019315589354	0.745599141600005	0.86367344594315	94.521438029780	18.2529650195754	1.93424628128769e-05
rs34801323	3	2547266	C	G	rs34801323	3	2547266	C	G	580.21	321.05	42.73	3403.6	1616.2	177.05	0.21531	0.18957	1.19296284684141	0.06549	0.007058	0.95195	0.381036844015939	789.7	414.86	66.431	2271.3	971.1	126.55	0.21547	0.18169	1.18872344971092	0.062889	0.0059785	0.97847	0.0755021429996263	0.174587902844788	0.0453608905630440	0.000118666819773461	0.174587902844788	0.0453608905630440	0.000118666819773461	0	0.00153731824619231	0.968724037122696
rs17194490	3	2547786	G	T	rs17194490	3	2547786	G	T	619.03	296.52	28.449	3641.4	1425.5	130.07	0.18719	0.16217	1.20858469324401	0.068842	0.0059251	0.97185	0.499493838058961	832	387	52	2426	859	84	0.19315	0.15242	1.29445531436014	0.066562	0.00010556	1	0.444551500679591	0.224925466895912	0.0478521863529278	2.59624479048703e-06	0.224925466895912	0.0478521863529278	2.59624479048703e-06	0	0.513805130892268	0.473496267291794
rs67888396	3	2549510	T	G	rs67888396	3	2549510	T	G	619.48	295.99	28.529	3638.9	1427.9	130.23	0.187	0.16244	1.20467521561168	0.068885	0.0068678	0.96978	0.482087747344836	833.13	386.34	51.524	2429.2	855.03	84.809	0.19252	0.15207	1.29229537803398	0.0668	0.00012372	0.9938	0.356513315918302	0.222393625432540	0.0479549028450766	3.52550333970747e-06	0.222393625432540	0.0479549028450766	3.52550333970747e-06	0	0.535379486173174	0.464353950780624
rs67733815	3	2549591	T	C	rs67733815	3	2549591	T	C	619.45	295.99	28.557	3639.2	1427.5	130.25	0.18703	0.16241	1.20531386270248	0.068898	0.0067205	0.96934	0.486880298288649	833.14	386.37	51.498	2429.1	855.06	84.797	0.19251	0.15207	1.29233414747686	0.066814	0.00012391	0.9935	0.357552367252529	0.222665217747046	0.0479644684526308	3.44560238563218e-06	0.222665217747046	0.0479644684526308	3.44560238563218e-06	0	0.527571421049404	0.467629677790888
rs17786957	3	2550093	G	C	rs17786957	3	2550093	G	C	619.67	295.77	28.553	3639.4	1427.6	129.91	0.18691	0.16235	1.20488002780688	0.06892	0.0068463	0.96965	0.471123263546782	833.41	386.29	51.307	2429.1	854.83	85.072	0.19233	0.15212	1.29111992415260	0.066881	0.00013327	0.99142	0.34202143130811	0.221982726527829	0.0479966701790602	3.74668935743117e-06	0.221982726527829	0.0479966701790602	3.74668935743117e-06	0	0.518154504181089	0.471629981372799
rs34877519	3	2554612	G	T	rs34877519	3	2554612	G	T	620.64	295.63	27.728	3640.9	1425.8	130.26	0.18596	0.16224	1.19743288164326	0.068959	0.0089789	0.96861	0.50479806735084	837.52	384.06	49.422	2436.8	849.99	82.179	0.18997	0.15054	1.2889913328485	0.067653	0.0001751	0.98143	0.432378494480496	0.217724310649871	0.0482930148410068	6.5317816699828e-06	0.217724310649871	0.0482930148410068	6.5317816699828e-06	0	0.581717115365417	0.445640052545546
3-9603678	3	9603678	TCTC	T	3-9603678	3	9603678	TCTC	T	792.46	143.59	7.94	4500.3	670.38	26.212	0.084468	0.069541	1.37067045041812	0.11498	0.0061023	0.70642	0.817002520703076	1133.8	133.74	3.394	2936.6	419.89	12.464	0.055285	0.066018	0.667837766141246	0.12422	0.0011544	0.66685	0.535269298866405	-0.0164719162336790	0.0843808450095127	0.845229186478174	-0.0426680199858138	0.359501714484696	0.905523688857278	94.4579548847262	18.0438805386846	2.15871396711531e-05
rs145448914	3	11028763	C	T	rs145448914	3	11028763	C	T	917.74	26.246	0.009	4961.7	231.65	3.602	0.013911	0.02298	0.628022051045885	0.17917	0.0094246	0.92211	0.596239856884122	1191.7	76.471	2.847	3180.8	186.16	2.035	0.032323	0.028233	1.53588997300259	0.15661	0.0061442	0.98551	0.682989136435747	0.0417795196881412	0.117914426660271	0.723098572288265	-0.0137996866229076	0.447124941314615	0.975378673511906	92.9192553928806	14.1228084825223	0.000171254622814310
rs112714621	3	11036060	A	G	rs112714621	3	11036060	A	G	918.61	25.387	0	4964.4	229.37	3.257	0.013447	0.022694	0.619681278534821	0.17997	0.007835	0.91819	0.7166011059221	1190.5	77.609	2.908	3181.1	185.89	2.01	0.032819	0.028185	1.54873737160405	0.15583	0.0049986	0.98721	0.675142578895946	0.0449551660627908	0.117805669112556	0.702754792457209	-0.0161301634843175	0.457973624619158	0.97190373563569	93.2455727383727	14.8051042859120	0.000119212396918034
rs58078309	3	11037689	G	A	rs58078309	3	11037689	G	A	918.65	25.347	0	4965.5	228.33	3.154	0.013425	0.022574	0.620251647640631	0.18076	0.0082328	0.91506	0.750599082911607	1192.7	75.428	2.891	3184.6	182.39	2.011	0.031947	0.027666	1.52118555312272	0.15764	0.0077904	0.97918	0.716205776068608	0.0319378216570473	0.118807034140637	0.788067458680807	-0.0247094863563403	0.448538804921897	0.956067680110266	92.8525334535428	13.9909713952516	0.000183690579022566
rs6766512	3	11039438	C	T	rs6766512	3	11039438	C	T	918.46	25.543	0.002	4966.9	227.05	3.052	0.013531	0.022432	0.608638976916683	0.18685	0.0078769	0.86496	0.782215054640924	1192.1	76.3	2.62	3188.4	178.23	2.326	0.032077	0.027142	1.62021685273687	0.16412	0.0032796	0.9254	0.918972608791162	0.0561593221618363	0.123307853547867	0.648792762638643	-0.00291103943457696	0.489528048093581	0.995255308167407	93.5481759468704	15.4994927289582	8.25273981277519e-05
rs11928376	3	21589050	C	T	rs11928376	3	21589050	C	T	696.53	222.86	24.597	3602.3	1451.8	142.84	0.1441	0.16716	0.833534654975955	0.070293	0.009591	0.92399	0.81240744335235	953	283	35	2425	864	80	0.13887	0.15197	0.83386813552961	0.069084	0.008543	1	0.769767703396315	-0.181876530535061	0.0492716494623129	0.000223109177832193	-0.181876530535061	0.0492716494623129	0.000223109177832193	0	1.64715730573233e-05	0.99676177957573
3-39630177	3	39630177	T	C	3-39630177	3	39630177	T	C	770.23	162.5	11.241	4368.8	794.64	33.378	0.097981	0.082877	1.44168129718406	0.12312	0.0029669	0.5635	0.672389992609192	1024.4	237.31	9.227	2801.1	540.86	26.926	0.10062	0.088265	1.38889712922995	0.11735	0.0051179	0.56748	0.884292157722789	0.346265513540202	0.08494558466211	4.57537470901492e-05	0.346265513540202	0.08494558466211	4.57537470901492e-05	0	0.0480923370105264	0.82641663360164
rs41423346	3	46272165	C	T	rs41423346	3	46272165	C	T	899.98	44.007	0.014	5045.3	151.31	0.371	0.023324	0.014628	1.98159088626008	0.22187	0.0020532	0.8454	0.475698578182678	1210.3	60.364	0.325	3251.5	114.99	2.491	0.024002	0.017805	1.70679953518430	0.19608	0.0063997	0.89146	0.160976750809095	0.600083477173903	0.146925543194364	4.42157402151810e-05	0.600083477173903	0.146925543194364	4.42157402151810e-05	0	0.254175741736116	0.614150036410388
rs150138619	3	46315527	C	T	rs150138619	3	46315527	C	T	894.61	49.387	0.004	5034.8	162.14	0.007	0.026163	0.015601	2.07277854608015	0.20783	0.000453	0.87665	0.255886659954417	1205.6	65.397	0.004	3251.1	115.03	2.89	0.02573	0.01793	1.75577437690216	0.18949	0.0029714	0.90466	0.0770582340777008	0.638254774362084	0.140025433478564	5.16099575076368e-06	0.638254774362084	0.140025433478564	5.16099575076368e-06	0	0.348286230772684	0.555084860083121
rs151206792	3	46327583	C	T	rs151206792	3	46327583	C	T	895.79	48.207	0.004	5036.3	160.73	0.007	0.025538	0.015465	2.01548527969817	0.20869	0.00078392	0.87753	0.260160526606838	1206	65.01	0.004	3250.6	115.49	2.887	0.025577	0.017997	1.74589968223123	0.19035	0.0034157	0.90301	0.080011649930707	0.622479470783703	0.140635473304140	9.59115931853383e-06	0.622479470783703	0.140635473304140	9.59115931853383e-06	0	0.258421777196594	0.611206493948558
3-55158749	3	55158749	G	GGAGTT	3-55158749	3	55158749	G	GGAGTT	334.31	456.62	153.03	1680.7	2531.8	984.27	0.40398	0.43299	0.850033090717207	0.059205	0.0060624	0.72348	0.573598828248523	442.74	603.81	224.4	1035.9	1672.8	660.13	0.41411	0.44423	0.844568021078366	0.060227	0.0050338	0.69512	0.744445074435349	-0.165649810290857	0.0422209507796598	8.73068806113153e-05	-0.165649810290857	0.0422209507796598	8.73068806113153e-05	0	0.00583278830907872	0.939122593588772
rs73103055	3	60308959	C	T	rs73103055	3	60308959	C	T	674.33	249.72	19.953	3515.9	1510.4	170.63	0.1534	0.17815	0.841617199953856	0.066033	0.0090219	0.99144	0.589567347166367	939.35	303.53	28.119	2275.9	990.34	102.76	0.14153	0.17748	0.833134654349397	0.068739	0.0079112	0.98667	0.691650897231788	-0.177291688231536	0.047620290422149	0.000196847458636462	-0.177291688231536	0.047620290422149	0.000196847458636462	0	0.0112946946271217	0.915362975611569
rs73103073	3	60314358	G	T	rs73103073	3	60314358	G	T	676.22	245.62	22.153	3516.1	1509	171.84	0.15356	0.17825	0.841894979460939	0.066056	0.0091791	0.98439	0.524360849744687	941.77	304.11	25.122	2303.8	971.55	93.693	0.1394	0.172	0.830796832149173	0.069531	0.0076762	0.98887	0.469848087851254	-0.178395122431464	0.0478900294962375	0.000195238237871154	-0.178395122431464	0.0478900294962375	0.000195238237871154	0	0.0191447879602537	0.889952200363702
rs6779494	3	60319943	T	C	rs6779494	3	60319943	T	C	675.96	246.06	21.986	3517.5	1505.3	174.18	0.15362	0.17834	0.841928655933642	0.066001	0.0091355	0.98711	0.400085505890853	946.76	301.11	23.133	2376.5	910.52	81.929	0.13665	0.15945	0.830248687147703	0.070876	0.0086723	0.97518	0.631838302832632	-0.178548075971321	0.0483013155713756	0.000218551941500333	-0.178548075971321	0.0483013155713756	0.000218551941500333	0	0.0208070878702811	0.885305727084115
rs60132759	3	60320359	A	G	rs60132759	3	60320359	A	G	679.25	243.85	20.892	3540.9	1481.8	174.24	0.15129	0.17609	0.841230145071325	0.066055	0.0088615	0.99027	0.210696878304535	949.93	298.09	22.973	2380.9	907.15	80.995	0.13534	0.15867	0.824234666644845	0.071005	0.0064832	0.97519	0.621484423274439	-0.182358841416856	0.0483632915692353	0.000162852636653721	-0.182358841416856	0.0483632915692353	0.000162852636653721	0	0.0442923225601375	0.833310687011984
rs73103091	3	60320497	G	A	rs73103091	3	60320497	G	A	679.25	242.92	21.828	3537.5	1487.1	172.42	0.15179	0.17624	0.843698563863988	0.065949	0.0099622	0.99431	0.294098587926872	951.89	297.08	22.025	2386.5	903.88	78.619	0.1342	0.15748	0.830107556867301	0.071374	0.0090845	0.97788	0.52166243727545	-0.177439432028673	0.0484374569605747	0.000249016836658900	-0.177439432028673	0.0484374569605747	0.000249016836658900	0	0.0279278957988319	0.867278451196367
rs9878437	3	60321271	G	A	rs9878437	3	60321271	G	A	676	247	21	3519	1504	174	0.15307	0.17818	0.841305859191466	0.065631	0.0084661	1	0.393603556667757	946.35	301.81	22.842	2376.9	910	82.12	0.1367	0.15943	0.828896484132498	0.070954	0.0081746	0.97435	0.651572783017368	-0.179651753313355	0.0481801711238297	0.00019243288864379	-0.179651753313355	0.0481801711238297	0.00019243288864379	0	0.0236375513254799	0.877810734263143
rs9878446	3	60321296	G	A	rs9878446	3	60321296	G	A	676.03	246.98	20.991	3519	1504.1	173.93	0.15305	0.17818	0.841137614844623	0.065649	0.008407	0.99912	0.396855507130712	947.65	300.38	22.972	2379.4	907.14	82.407	0.13624	0.15909	0.829402265235372	0.070841	0.0082814	0.97656	0.712315335866764	-0.179491318429615	0.0481518500534861	0.000193304189046728	-0.179491318429615	0.0481518500534861	0.000193304189046728	0	0.0211618196062325	0.884338989745345
rs6548546	3	67492504	A	G	rs6548546	3	67492504	A	G	263.09	467.94	212.95	1244	2646.6	1306.3	0.52656	0.494	0.857898058062518	0.054284	0.0047502	0.86252	0.178175984546431	354.84	606.55	309.55	1224.6	1574.3	569.97	0.48219	0.40284	1.16853403306187	0.055062	0.0046743	0.86452	0.0956516119798333	-0.000958575071821857	0.0386567134961065	0.980216790149486	0.00110235326516085	0.154509938688022	0.994307530009797	93.7392751967706	15.9725915357945	6.4266212903008e-05
rs6548547	3	67492521	A	G	rs6548547	3	67492521	A	G	277.35	477.52	189.1	1365.7	2631.9	1199.2	0.45326	0.48398	0.863224916660593	0.05474	0.0072114	0.85108	0.315167223584163	392.48	591.02	287.44	1376.3	1499.4	493.2	0.45868	0.36893	1.17894503446768	0.055879	0.0032198	0.85287	0.0103385111802047	0.00556088887003867	0.0391035032767363	0.886914543880635	0.00856789053416745	0.155849868950102	0.956158155911944	93.7020110040575	15.8780842685538	6.75564993891653e-05
rs1568556	3	71256615	C	T	rs1568556	3	71256615	C	T	571.28	329.53	43.184	2937.4	1942	317.53	0.22029	0.24794	0.854182848327168	0.059729	0.0083205	0.95294	0.884723578694925	693.26	481.45	96.287	1825.9	1288.1	254.99	0.26516	0.26686	1.17226760851408	0.058062	0.0061933	0.9851	0.184352654550433	0.00514397703010534	0.0416328975088	0.901667160524233	0.000975152577791821	0.158274696115262	0.995084152534191	93.0753702082611	14.4412052351593	0.000144603521702313
rs6766658	3	72460303	T	C	rs6766658	3	72460303	T	C	666.9	257.07	20.029	3896.8	1202.5	97.714	0.15738	0.13449	1.212337119048	0.072565	0.007968	0.99743	0.658588432371852	1005.3	248.64	17.015	2609.3	715.06	44.595	0.1112	0.11936	0.815935476549874	0.076938	0.0081943	0.99808	0.576958102132507	0.00613732014760884	0.0527894911550793	0.907446277194016	-0.00460946193019673	0.197983278869442	0.981425268374468	92.8662700368357	14.0179121604490	0.000181077425044696
rs13064895	3	72463332	A	G	rs13064895	3	72463332	A	G	668.58	255.4	20.018	3906.5	1192.9	97.582	0.15648	0.13355	1.21469133591095	0.072856	0.0075968	0.9939	0.557136587269092	1004.9	249.03	17.025	2606.9	717.44	44.669	0.11136	0.11974	0.81764256498188	0.077078	0.0090011	0.99388	0.552843588705832	0.00771708684603543	0.0529466535724774	0.884117077220891	-0.00262036715173568	0.197908384580613	0.989436074609403	92.8200896758831	13.9277505547815	0.000189972924149351
rs34372162	3	72484402	G	A	rs34372162	3	72484402	G	A	672.91	251.37	19.715	3926.8	1175.1	95.12	0.15403	0.13136	1.2246315215341	0.0748	0.006746	0.96151	0.507938434132151	1015.2	241.04	14.746	2634.8	689.96	44.239	0.10642	0.11553	0.802085554797761	0.078447	0.0049335	0.98571	0.902401939290279	0.00111521419820948	0.0541349832552029	0.983564246185962	-0.00828965238314665	0.211588969563692	0.968748399267684	93.4393088527533	15.2422965440107	9.45616638445834e-05
rs6801003	3	72485234	C	A	rs6801003	3	72485234	C	A	668.97	253.66	21.374	3912.5	1188.2	96.243	0.15699	0.13284	1.23593775779936	0.074079	0.0042433	0.96799	0.584543318143619	1009.9	245.01	16.069	2627.8	695.87	45.289	0.10903	0.11672	0.817560804813458	0.077858	0.0096785	0.98677	0.919070499533889	0.0154723104079585	0.0536680127753377	0.773119641132302	0.00589468364104923	0.20662883224429	0.977241127764642	93.2373184467731	14.7870336955736	0.000120360247533480
rs628282	3	74202713	A	G	rs628282	3	74202713	A	G	831.15	108.86	3.993	4387.8	776.14	33.102	0.061887	0.081041	0.765343902820974	0.093479	0.0042244	0.99347	0.847848794398902	1062.6	194.45	13.909	2947	404.55	17.489	0.087437	0.065232	1.28192134081818	0.095281	0.0091453	0.99362	0.372892484589918	-0.0144585477913832	0.0667276153212071	0.828457640766559	-0.00986473256557902	0.257894789209544	0.96948756164581	93.302947802069	14.9319427480188	0.000111459717823115
rs139112303	3	74207332	G	T	rs139112303	3	74207332	G	T	835.36	103.92	4.726	4408.4	757.19	31.446	0.060048	0.0789	0.759731650120584	0.095514	0.0040147	0.96966	0.862731685790257	1065.8	191.6	13.644	2954.3	398.47	16.254	0.086111	0.063962	1.29476602091889	0.096837	0.0076366	0.97694	0.477060466706473	-0.0118966531221441	0.068001522542881	0.861121385853306	-0.00846867081801467	0.26655989315019	0.974655282567756	93.4907718274932	15.3628045214903	8.87176337053264e-05
rs12330846	3	74224035	T	G	rs12330846	3	74224035	T	G	832.92	108.25	2.823	4391.1	773.82	32.113	0.060328	0.080628	0.747650242950615	0.094691	0.0021316	0.98216	0.754408765994877	1058.1	199.59	13.281	2937	413.45	18.563	0.088965	0.066871	1.27723808429814	0.094935	0.0099509	0.98153	0.334160382309745	-0.0237490756734525	0.0670427487395116	0.723160679162026	-0.0231031998282044	0.267759996515116	0.931241261961508	93.730757031674	15.9508892070745	6.500723442604e-05
rs17012172	3	74250397	T	G	rs17012172	3	74250397	T	G	831.78	109.95	2.268	4395.1	769.41	32.493	0.060639	0.080276	0.753836332640369	0.094902	0.002905	0.98045	0.851228399554679	1059.4	197.91	13.686	2942.6	407.64	18.791	0.088625	0.066076	1.28886244015996	0.095699	0.0080088	0.96736	0.254456891375335	-0.0166526718953688	0.0673858624067632	0.804812168069708	-0.0145516163226685	0.268169962607331	0.95672589627017	93.6853748887253	15.8362528634441	6.90664693332455e-05
rs73113369	3	74256865	T	C	rs73113369	3	74256865	T	C	832.67	109.05	2.278	4397.1	767.09	32.763	0.060172	0.080106	0.752164672211534	0.094562	0.0025974	0.98702	0.912186565781821	1062.2	195.63	13.197	2944.7	405.73	18.602	0.087344	0.065737	1.28448774905258	0.096758	0.0096672	0.95739	0.2566502337341	-0.0233618385358922	0.0676284682040774	0.729760714946187	-0.0176125356155168	0.267579712078084	0.947519826961993	93.6088255459188	15.6465764967725	7.63506722031293e-05
rs73113375	3	74259176	A	G	rs73113375	3	74259176	A	G	832.11	109.46	2.426	4400.3	764.21	32.538	0.060548	0.079785	0.759480980038882	0.09461	0.0036379	0.98752	0.918134519367653	1060.8	197.01	13.151	2942.5	407.79	18.668	0.087849	0.066062	1.28505304801882	0.096593	0.0094176	0.95597	0.268231645865509	-0.0176138223587405	0.067589562834866	0.794401191832099	-0.0125204688441207	0.262959752932293	0.962024167777796	93.3905283228913	15.1298023329672	0.000100366295035959
rs7620427	3	74261695	T	A	rs7620427	3	74261695	T	A	831.18	110.21	2.608	4398.4	766.46	32.175	0.061137	0.079931	0.764066845143223	0.094666	0.0044736	0.98662	0.846135559138103	1058.3	199.28	13.413	2941.8	408.6	18.617	0.088949	0.066167	1.29559493639693	0.096466	0.0072624	0.95377	0.280891714000822	-0.0100376979503003	0.0675663771536275	0.881900406376273	-0.00539074999526579	0.264034799054861	0.983710869160304	93.449230206188	15.2653814967613	9.34129200530487e-05
rs6765674	3	74263642	C	A	rs6765674	3	74263642	C	A	800.93	136.01	7.06	4167.2	975.65	54.151	0.079516	0.10429	0.75665339271203	0.083939	0.00089349	0.98407	0.724915723401123	993.04	258.1	19.854	2768.8	565.75	34.424	0.11716	0.094182	1.26393516386694	0.08464	0.0056511	0.94923	0.359231916539329	-0.0244434974162909	0.0596001311575606	0.681714332935287	-0.0224251612604272	0.256539974151952	0.930342516069295	94.602231080859	18.5261728499329	1.67587120983859e-05
rs6765892	3	74263840	C	T	rs6765892	3	74263840	C	T	800.21	136.79	7.001	4168.2	975.35	53.463	0.079867	0.10413	0.761305923447092	0.083882	0.0011492	0.9837	0.668144216799324	992.49	258.9	19.61	2770	565.03	33.984	0.11728	0.093944	1.27702097227885	0.085048	0.0040383	0.94568	0.389576412799638	-0.0176650276342986	0.0597215062718947	0.767390418187696	-0.0142854034606090	0.258624929911102	0.955950458608174	94.666611015004	18.7498043516654	1.49038647562216e-05
rs143586256	3	98754997	C	T	rs143586256	3	98754997	C	T	291.8	465.75	186.41	1764	2535.6	897.22	0.44418	0.41661	1.16856908960871	0.059466	0.0088003	0.72051	0.786851992424371	477.81	609.52	183.63	1099.6	1605.8	663.47	0.38427	0.43527	0.833509649311393	0.058905	0.001991	0.75179	0.0773226916329988	-0.0147663384394232	0.0418490583918497	0.724202720981176	-0.0132632659016248	0.168944971422095	0.93742521877087	93.8635144697967	16.2959725901425	5.41789802065429e-05
rs148736606	3	98755052	G	C	rs148736606	3	98755052	G	C	290.87	464.79	188.3	1755.2	2540.1	901.56	0.44567	0.41787	1.16927044144699	0.059339	0.0084044	0.72305	0.736966696343288	475.69	610.38	184.88	1096.1	1606.6	666.21	0.3856	0.4362	0.83406828789946	0.058754	0.0020145	0.75414	0.077336542759554	-0.0142034256097587	0.0417506437189762	0.733708504279347	-0.0126322503182168	0.168909969051185	0.940384277377595	93.889760164986	16.3659697000697	5.22143357293281e-05
rs151140491	3	98755863	T	C	rs151140491	3	98755863	T	C	279.12	464.49	200.36	1686.9	2563.6	946.35	0.45829	0.42875	1.17836749291003	0.058976	0.0053849	0.72969	0.611447882879031	455.11	618.24	197.62	1029.6	1640.5	698.81	0.3987	0.45091	0.824861323090782	0.05843	0.00098328	0.77064	0.334900221948337	-0.0158636682820987	0.0415079427847692	0.702324948222038	-0.0142948641265035	0.178334977358450	0.936112088750661	94.5821519906448	18.4575129880583	1.73734557370464e-05
rs148383496	3	98757642	G	A	rs148383496	3	98757642	G	A	284.26	467.58	192.13	1746	2542	908.77	0.4512	0.41944	1.19323725985247	0.059008	0.0027544	0.72843	0.752825322649343	472.68	613.68	184.6	1085.1	1622.8	661.04	0.38667	0.43706	0.826157372500602	0.058819	0.0011675	0.75503	0.220664150305026	-0.00773971017865704	0.0416579745762556	0.852608033387834	-0.0071802868335872	0.183819997504917	0.96884134739775	94.864115512441	19.4708428980901	1.02147067191360e-05
rs9713887	3	98758937	C	G	rs9713887	3	98758937	C	G	273.04	464.9	206.04	1652.5	2562.6	981.69	0.46451	0.43546	1.16973824317767	0.058113	0.006979	0.74505	0.832425576816069	444.75	625.9	200.32	1013.9	1641.5	713.59	0.40384	0.45543	0.836457137629648	0.058008	0.0020809	0.78188	0.303733941052366	-0.011203242059653	0.0410549229174104	0.78494218994247	-0.0109181785320253	0.167679999014614	0.948083883855867	94.0052735276603	16.6813282409816	4.42140390719548e-05
rs9790290	3	98759241	A	G	rs9790290	3	98759241	A	G	272.15	465.79	206.04	1655.6	2560.3	980.91	0.46498	0.43509	1.17501392665709	0.05811	0.0055126	0.74507	0.872395913433573	445.05	625.65	200.26	1021	1635.8	712.15	0.4037	0.45417	0.839029006841444	0.057973	0.0024664	0.78141	0.230340317331369	-0.00751247564874907	0.0410414524933398	0.854761888525234	-0.00713861021853381	0.168394998344837	0.966186160963904	94.0599584884986	16.8348991848583	4.07764896175333e-05
rs148258239	3	105305765	C	T	rs148258239	3	105305765	C	T	867.78	75.002	1.219	4891.8	297.79	7.36	0.041017	0.030067	1.48285606232559	0.15006	0.0086527	0.92354	0.205448692730074	1197.7	72.351	0.948	3244.9	119.57	4.561	0.029208	0.019099	1.58999361420372	0.17181	0.0069543	0.92573	0.0021825884651564	0.424157474300671	0.113020855690800	0.000174791309625721	0.424157474300671	0.113020855690800	0.000174791309625721	0	0.0935197562191886	0.759749313964911
3-106748857	3	106748857	A	AAC	3-106748857	3	106748857	A	AAC	533.95	350.17	59.818	3152.2	1775.3	269.27	0.24886	0.22263	1.21868206471015	0.068696	0.0039912	0.74723	0.347798970775294	782.67	432.61	55.662	2050.7	1160.4	157.71	0.21399	0.21905	0.812304507404469	0.069981	0.002973	0.74829	0.69275014119326	-0.00129651447054621	0.0490234092310201	0.978900930860181	-0.0048353525884383	0.202824881067424	0.980980204525084	94.1559596321337	17.1114492209628	3.52491697888091e-05
rs6789392	3	111564468	C	T	rs6789392	3	111564468	C	T	909.16	34.742	0.095	5085.5	111.51	0.011	0.018502	0.010731	2.0762637407814	0.24256	0.0025961	0.94494	0.442740781507519	1222.1	46.521	2.332	3218.2	148.78	2.002	0.020136	0.022676	1.72212673352182	0.20421	0.0077725	0.95146	0.833859531858572	0.621129784226392	0.156218714784821	7.00762550556178e-05	0.621129784226392	0.156218714784821	7.00762550556178e-05	0	0.347859127200392	0.55532753523264
3-120739707	3	120739707	A	AAC	3-120739707	3	120739707	A	AAC	813.98	125.61	4.402	4330.2	824.26	42.407	0.071195	0.087463	0.733190294707996	0.10927	0.0045085	0.65667	0.644914962880907	1063.1	197.82	10.092	2759.3	577.43	32.266	0.085762	0.095276	0.735488775576493	0.10317	0.002903	0.67886	0.736346801617478	-0.308695199251932	0.0750160367992015	3.87085271256193e-05	-0.308695199251932	0.0750160367992015	3.87085271256193e-05	0	0.000433798613847631	0.983382995289646
3-120739708	3	120739708	A	AAC	3-120739708	3	120739708	A	AAC	812.6	126.86	4.528	4322.3	831.32	43.295	0.071991	0.088313	0.734371681843931	0.10881	0.0045472	0.6554	0.634010917721334	1061.2	199.58	10.166	2751.4	585.16	32.416	0.086511	0.096468	0.728651291170716	0.10276	0.0020671	0.67885	0.833342948330856	-0.312873435953302	0.0747095852484837	2.81594598812163e-05	-0.312873435953302	0.0747095852484837	2.81594598812163e-05	0	0.00273011125376132	0.95832912133673
rs181630799	3	122406944	G	T	rs181630799	3	122406944	G	T	833.48	106.28	4.242	4416.9	752.35	27.715	0.060786	0.077716	0.77952540469649	0.095956	0.0094412	0.98595	0.477076359435641	1075.9	182.01	13.078	2962.3	393.74	12.945	0.081891	0.062279	1.33850055684520	0.09827	0.0030086	0.98988	0.97130266444992	0.0147999912674817	0.0686546414379103	0.82932169106005	0.0208243300617809	0.270309680401022	0.938592688576547	93.545506605912	15.4930827091086	8.28077346578526e-05
rs74755900	3	122492630	C	T	rs74755900	3	122492630	C	T	836.02	103.98	4	4432.3	737.77	26.964	0.059309	0.076168	0.778816359242827	0.096332	0.0094598	0.9969	0.529819163541884	1079.3	179.75	11.994	2960.3	396.77	11.943	0.080147	0.062431	1.32172803780811	0.098773	0.0047422	0.99884	0.72662322796937	0.00786360546278991	0.0689638395394194	0.909217933492512	0.0140297889047493	0.264459616784812	0.95769144819025	93.1955222331627	14.6962049736374	0.000126300454906914
rs77185256	3	122512060	C	T	rs77185256	3	122512060	C	T	844.14	95.872	3.986	4466	704.74	26.231	0.055002	0.07285	0.757531619920878	0.09868	0.0048918	0.9813	0.781553166855814	1085.4	174.59	11	2974.4	383.12	11.502	0.077335	0.060274	1.33371729200445	0.10119	0.0044288	0.98881	0.822570064057194	-0.00196253025078616	0.070648001186927	0.97783842155321	0.00469655897535623	0.28282965237057	0.986751248841274	93.7565767552388	16.0168542287933	6.2781099317788e-05
rs142923798	3	127028147	A	C	rs142923798	3	127028147	A	C	645.53	259.04	39.42	3686.9	1389.3	120.74	0.17896	0.1569	1.21636876711583	0.07453	0.0085887	0.84426	0.450666181890531	897.43	328.43	45.131	2509	789.3	70.658	0.16471	0.13812	1.25356312958421	0.07602	0.0029513	0.85129	0.354952953872585	0.210631930225935	0.0532196428372119	7.56478458847631e-05	0.210631930225935	0.0532196428372119	7.56478458847631e-05	0	0.080045306759725	0.77723602188247
rs2358551	3	127052861	C	A	rs2358551	3	127052861	C	A	512.92	348.13	82.955	3000.3	1899.9	296.83	0.27227	0.2399	1.18934174664804	0.057906	0.0027492	0.9987	0.862572103667584	717.35	464.93	88.717	2050.4	1126.2	192.34	0.2527	0.22424	1.16314785747512	0.058377	0.0096273	0.99762	0.0230700183243289	0.162355202333229	0.0411112371812107	7.8423139207251e-05	0.162355202333229	0.0411112371812107	7.8423139207251e-05	0	0.0733551905082729	0.786512837177753
rs73192842	3	127055920	G	A	rs73192842	3	127055920	G	A	559.43	326.22	58.343	3306.2	1686.1	204.68	0.23459	0.2016	1.23623441845909	0.063432	0.00082781	0.94969	0.572652127696621	781.51	425.31	64.183	2220.4	1017.4	131.23	0.21781	0.18994	1.22596709764932	0.062797	0.0011773	0.98991	0.278489376167891	0.207858046360317	0.0446269968836347	3.19800591186414e-06	0.207858046360317	0.0446269968836347	3.19800591186414e-06	0	0.00873037348655036	0.925556820233248
rs148387471	3	127057551	ATAG	A	rs148387471	3	127057551	ATAG	A	557.22	329.29	57.473	3286.4	1699.9	210.57	0.2353	0.20407	1.21902334346506	0.063001	0.001669	0.95453	0.617394140128955	781.89	423.3	65.808	2214.9	1023.2	130.88	0.2183	0.19071	1.22117071368104	0.062433	0.0013726	0.99795	0.350925563140521	0.198937969605543	0.0443462519702363	7.2567496058884e-06	0.198937969605543	0.0443462519702363	7.2567496058884e-06	0	0.000393745752934506	0.98416859339714
rs73192847	3	127062055	C	T	rs73192847	3	127062055	C	T	557.98	329.06	56.939	3293.1	1693.6	210.25	0.23461	0.2034	1.22124398612202	0.063301	0.0015916	0.94776	0.684131531360393	786.22	422.7	62.072	2218	1021.7	129.2	0.21512	0.18999	1.20490412564841	0.06306	0.0031166	0.98921	0.394959948373349	0.193109309650987	0.0446751162265487	1.54253552799855e-05	0.193109309650987	0.0446751162265487	1.54253552799855e-05	0	0.0227267586010187	0.880169800065451
rs11924427	3	127065996	G	C	rs11924427	3	127065996	G	C	560.37	325.42	58.188	3300.5	1688	208.34	0.23401	0.2025	1.22539102850028	0.063537	0.0013788	0.94211	0.682962448417088	785.55	425.42	60.011	2220.2	1019.2	129.5	0.21457	0.1897	1.21186439975782	0.063463	0.0024621	0.98202	0.354613369642423	0.197703532285660	0.0449012577385192	1.06728050734972e-05	0.197703532285660	0.0449012577385192	1.06728050734972e-05	0	0.0152780653690442	0.901628451913885
3-132285147	3	132285147	AC	A	3-132285147	3	132285147	AC	A	183.12	477.88	282.94	925.48	2542.6	1728.5	0.44713	0.42274	0.83715168525127	0.067539	0.0084946	0.58378	0.856665563855938	218.03	601.55	451.31	388.92	1469.8	1510.1	0.40822	0.3336	0.828855040344395	0.070232	0.0075246	0.59452	0.277241501624493	-0.182535386942159	0.048681493883193	0.000177127631100449	-0.182535386942159	0.048681493883193	0.000177127631100449	0	0.0104488175641752	0.91858248351728
rs9820625	3	133681762	C	A	rs9820625	3	133681762	C	A	250	475	219	1206	2510	1481	0.51642	0.47354	0.845878116572754	0.049428	0.00070859	1	0.0238379835200859	284.02	627.72	359.25	857.08	1696.2	815.7	0.47041	0.50614	1.14418203293748	0.050657	0.0078413	0.98712	0.680109794125654	-0.0200537281752915	0.0353773882813692	0.570815028503777	-0.0165486025838382	0.151034862766806	0.912751912716544	94.5101777694403	18.2155260772088	1.97264181599488e-05
rs9844799	3	133682021	T	G	rs9844799	3	133682021	T	G	250.48	473.52	220.01	1205	2510	1481.9	0.51614	0.47336	0.846191149383385	0.04943	0.00072812	0.99988	0.0240932794911268	282.83	628.17	359.99	858.5	1695.9	814.57	0.46965	0.50652	1.14797555027418	0.050595	0.0063819	0.99044	0.68675116026126	-0.0180569965355077	0.0353569824899476	0.609557464902941	-0.0146960250893413	0.152504880362614	0.923231249571886	94.6220361582073	18.5943979806799	1.61695010829632e-05
rs11709172	3	133682278	G	A	rs11709172	3	133682278	G	A	250.49	474.51	219	1206.1	2509.9	1481	0.51667	0.47355	0.845024210969934	0.049435	0.00065844	0.99989	0.0236569563706719	283.96	627.11	359.92	859.4	1695.1	814.5	0.47012	0.50666	1.14727549872594	0.050552	0.0065721	0.99069	0.707197778712433	-0.0189155804118349	0.0353441256165281	0.592523218111701	-0.0156826239109818	0.152889890929738	0.918300579360259	94.6532100269412	18.7028105655684	1.52757162855677e-05
rs13083175	3	133683067	G	C	rs13083175	3	133683067	G	C	251.65	471.49	220.86	1205.2	2508	1483.8	0.51631	0.47319	0.844838326091607	0.049474	0.00065399	0.99777	0.0208765954314525	283.09	627.79	360.11	861.15	1692.9	814.95	0.4697	0.50686	1.14969880571806	0.050574	0.0058112	0.98923	0.763863015834893	-0.0179421745047554	0.0353658961589542	0.61192340330689	-0.0147335933595144	0.154054896479833	0.923807613842915	94.7273646733073	18.9658479686146	1.33079265430824e-05
rs55881364	3	133684513	G	A	rs55881364	3	133684513	G	A	250.93	474.38	218.69	1209.2	2513.1	1474.7	0.51708	0.47446	0.846284235529461	0.049507	0.00074826	0.99733	0.0287562091900067	284.63	627.96	358.41	864.9	1690.8	813.24	0.47097	0.50767	1.1440561798359	0.05057	0.0077867	0.98836	0.816679161712177	-0.0193619054058283	0.0353765751096132	0.584166705233614	-0.0163364326837601	0.150739896747703	0.913698250507837	94.4897596462731	18.1480286848766	2.04380889863298e-05
rs11276571	3	133684610	C	CTGGGCCCAGGCAGCT	rs11276571	3	133684610	C	CTGGGCCCAGGCAGCT	263.55	469.09	211.36	1261.5	2522.7	1412.8	0.52764	0.48544	0.845210136747433	0.04994	0.00075895	0.97871	0.0409978828577502	299.72	625.16	346.11	884.82	1697.3	786.88	0.51825	0.48546	1.14244419733706	0.051068	0.0091141	0.97327	0.623766293731829	-0.0208647744178240	0.0357050408672304	0.5589748029013	-0.0176890506139245	0.150669881395936	0.906540946003152	94.3814773161902	17.7982728962111	2.45606084826600e-05
3-133684614	3	133684614	G	GCCCAGGCAGCTTGGA	3-133684614	3	133684614	G	GCCCAGGCAGCTTGGA	264.32	465.42	214.26	1249.1	2531.5	1416.3	0.52651	0.48392	0.84404455119773	0.049912	0.0006816	0.98116	0.0743197617488165	298.61	625.69	346.69	888.27	1695	785.75	0.51892	0.48478	1.14504049134384	0.051049	0.0079751	0.97422	0.677712009854161	-0.0204892929955463	0.0356883136855606	0.565888148475269	-0.0172431908537985	0.15249488387878	0.909971969105402	94.520244660472	18.2489899281914	1.93828705746801e-05
rs9836830	3	133684777	G	C	rs9836830	3	133684777	G	C	250.97	474.06	218.97	1213.5	2505.4	1478	0.51695	0.47456	0.847588517291364	0.04941	0.00081786	0.99904	0.0163506568007594	283.54	628.3	359.16	863.75	1693.7	811.56	0.47025	0.50775	1.15390287411637	0.050539	0.0046185	0.99099	0.740764168994411	-0.0145894105855137	0.0353305450857758	0.679650256538247	-0.0112878829227578	0.154254891588035	0.941665409373701	94.7513957305118	19.0526842690984	1.27158784353210e-05
rs9917636	3	133685254	G	A	rs9917636	3	133685254	G	A	251	474	219	1210	2506	1481	0.51695	0.47393	0.845649760310762	0.049386	0.00068688	1	0.0174698433548248	284	628	359	867	1692	810	0.4705	0.50846	1.14946888894936	0.05027	0.0055862	1	0.78322221940393	-0.0168975902174866	0.0352295582819657	0.63148168500983	-0.0143185020426779	0.153474932911416	0.925668903046599	94.7292089071547	18.9724840614046	1.32617207364571e-05
rs12695600	3	133689812	G	C	rs12695600	3	133689812	G	C	175.66	444.94	323.4	765.9	2410.3	2020.8	0.42175	0.37927	0.837243777001602	0.051159	0.00051609	0.98907	0.27970856328573	163.96	574.23	532.81	500.09	1568.7	1300.2	0.3549	0.38126	1.14700018564514	0.051806	0.0081107	0.98666	0.447852503495406	-0.0222229642450765	0.0364014688304471	0.541533053451929	-0.0203508139632771	0.157394964431538	0.897122055747512	94.6503601599221	18.6928471802589	1.53557439146468e-05
rs4854777	3	133691147	G	A	rs4854777	3	133691147	G	A	177	446	321	770	2403	2024	0.42373	0.37935	0.83253501329495	0.050842	0.00031238	1	0.19280625772179	164	571.34	535.66	501.77	1571.4	1295.8	0.35379	0.38215	1.15411059532806	0.051851	0.0057053	0.98401	0.476523107412837	-0.0231837647536831	0.0363022010336464	0.523062045174307	-0.0201336253283733	0.163304922960103	0.90187861631574	95.0564986669336	20.2285775329144	6.87186687442498e-06
rs4854779	3	133691466	C	T	rs4854779	3	133691466	C	T	175.92	447.24	320.84	770.81	2404.4	2021.8	0.42324	0.37965	0.834769199602998	0.050921	0.00038998	0.99784	0.199763880267504	163.6	574.37	533.03	500.44	1574.1	1294.5	0.35467	0.38215	1.14871048978191	0.051795	0.0074367	0.98885	0.538895665602787	-0.0236961840447896	0.0363116462880826	0.514028327423534	-0.0211206054755043	0.159619938071972	0.894732698716131	94.823418693809	19.3177686363009	1.10671645532356e-05
rs7646298	3	133699488	C	G	rs7646298	3	133699488	C	G	376	431	137	2347	2230	620	0.37341	0.33385	1.18586207553792	0.051929	0.0010282	1	0.0109785277195907	609.41	537.66	123.92	1438.1	1528.8	402.03	0.30901	0.34623	0.846208073375612	0.054544	0.0022016	0.95992	0.889528107053065	0.0100230944795723	0.0376098417030693	0.789852692075157	0.00215253318171041	0.168729495691696	0.989821421558223	95.0195765274945	20.0786139074421	7.43231394118027e-06
rs7646473	3	133699499	G	A	rs7646473	3	133699499	G	A	376.25	430.51	137.24	2347.5	2231.9	617.6	0.37341	0.33357	1.18816488096349	0.052043	0.00092345	0.9966	0.0140856770638478	608.47	537.06	125.46	1427.1	1535.3	406.57	0.30999	0.34854	0.845759701925653	0.054316	0.0020404	0.96583	0.838127991500891	0.00970633341919197	0.0375778304461674	0.796175800789833	0.00280059380901948	0.169964628020194	0.986853444302332	95.1029130809548	20.4203032645984	6.21667445477314e-06
rs6795110	3	133707480	G	A	rs6795110	3	133707480	G	A	331.89	428.83	183.25	1975.6	2401	820.32	0.42127	0.38885	1.14752792710176	0.051544	0.007592	0.95497	0.0438771582749209	525.41	570.96	174.6	1242.9	1591.5	534.53	0.36199	0.39487	0.87054136694604	0.052596	0.008392	0.95313	0.504985609280888	0.0022753336556942	0.0368134145721589	0.950716378798556	-0.000316709900452489	0.138124857668837	0.998170512370744	92.8936778172437	14.07197667489	0.000175945778472464
3-134713856	3	134713856	G	GTGTGTGTA	3-134713856	3	134713856	G	GTGTGTGTA	795.73	142.19	6.061	4519.2	654	23.742	0.081734	0.06749	1.47608011033478	0.13081	0.0029123	0.58331	0.987620410352786	1052.8	209.5	8.715	2926.5	426.3	16.113	0.089272	0.068052	1.41590655377905	0.12183	0.0043101	0.60813	0.889578927511328	0.367102498436978	0.0891525766714005	3.82692250144867e-05	0.367102498436978	0.0891525766714005	3.82692250144867e-05	0	0.0542102701071124	0.815892647268735
rs145303131	3	145327614	A	G	rs145303131	3	145327614	A	G	913.4	30.478	0.117	5099.5	96.799	0.69	0.016267	0.0094457	2.96684767424747	0.31588	0.0005759	0.71834	0.737233388850177	1236.2	34.75	0.051	3316.3	52.684	0.051	0.01371	0.0078341	2.57103874967448	0.30966	0.0022918	0.72765	0.729900951253719	1.01448134403920	0.221128989986385	4.48079579840055e-06	1.01448134403920	0.221128989986385	4.48079579840055e-06	0	0.104785759394579	0.746160411595345
rs147882996	3	145353206	CTAGT	C	rs147882996	3	145353206	CTAGT	C	834.41	103.23	6.348	4721.1	457.74	18.15	0.061402	0.047532	1.39039794842601	0.12195	0.0068792	0.85762	0.0495675377808051	1095.3	172.4	3.258	2912.9	445.46	10.586	0.070383	0.069254	1.40029089894833	0.1124	0.0027414	0.9055	0.136388447955534	0.333423445679397	0.0826490470419606	5.47867751088393e-05	0.333423445679397	0.0826490470419606	5.47867751088393e-05	0	0.00182756124329396	0.965900833455318
rs9817256	3	147414527	C	T	rs9817256	3	147414527	C	T	345.15	458.94	139.92	2148	2365.3	683.76	0.3913	0.35913	1.14813627810190	0.051843	0.0077082	0.99817	0.416546185832493	554.71	569.1	147.18	1296.4	1570.2	502.33	0.33968	0.38215	0.855807338515968	0.052199	0.0028535	0.99658	0.450499585721742	-0.00777954667121236	0.0367837558610034	0.832501749808166	-0.00872197643015143	0.146924986483000	0.952662611678263	93.7318254319615	15.9536080105206	6.4913932590338e-05
rs73151931	3	147416682	T	C	rs73151931	3	147416682	T	C	346.07	457.75	140.19	2141.5	2372.1	683.39	0.39095	0.35972	1.14604857046598	0.052263	0.0091004	0.98582	0.510640154264272	556.72	566.14	148.14	1295.4	1571.5	502.06	0.33927	0.38225	0.855644750567994	0.052359	0.0029057	0.98928	0.475274248069942	-0.00952186235801125	0.0369894161146656	0.796853587315736	-0.009772814810759	0.146109998989355	0.946671905867208	93.5909075974848	15.6028332437143	7.81374212084351e-05
rs201005655	3	148511660	C	CG	rs201005655	3	148511660	C	CG	923.41	20.591	0	5132.1	64.017	0.857	0.010906	0.0063239	2.64063653542809	0.36418	0.0076685	0.77149	0.151862065722678	1254.5	16.534	0.009	3308.7	60.321	0.016	0.0065114	0.0089571	0.447190768608847	0.30017	0.0073381	0.7066	0.621630639011173	-0.0863983055674009	0.231630046543552	0.709147485771555	0.0711514435828561	0.887814262653921	0.93612411030731	92.936926060362	14.1581414628552	0.000168068226845675
rs80041334	3	148511661	C	G	rs80041334	3	148511661	C	G	923.41	20.591	0	5132.1	64.017	0.857	0.010906	0.0063239	2.64063653542809	0.36418	0.0076685	0.77149	0.151862065722678	1254.5	16.534	0.009	3308.7	60.321	0.016	0.0065114	0.0089571	0.447190768608847	0.30017	0.0073381	0.7066	0.621630639011173	-0.0863983055674009	0.231630046543552	0.709147485771555	0.0711514435828561	0.887814262653921	0.93612411030731	92.936926060362	14.1581414628552	0.000168068226845675
rs73162172	3	157635805	T	C	rs73162172	3	157635805	T	C	551.49	331.69	60.813	2757.6	2075.2	364.18	0.2401	0.26973	0.854413508833983	0.057656	0.0063543	0.9658	0.326886277553924	763.63	437.8	69.566	1894.9	1278.4	195.67	0.22696	0.24781	0.85669784112912	0.059227	0.0090168	0.99	0.29969479536026	-0.156040880430579	0.0413131839567171	0.000158713549184064	-0.156040880430579	0.0413131839567171	0.000158713549184064	0	0.00104344933862706	0.974230842291596
rs55864008	3	157636898	C	T	rs55864008	3	157636898	C	T	551.51	331.67	60.811	2757	2076	364.02	0.24009	0.26977	0.854140140252462	0.057658	0.0062503	0.96655	0.317078784644068	764.64	436.69	69.664	1894.2	1279.1	195.68	0.2266	0.24791	0.854439141623738	0.059191	0.0078683	0.99085	0.292662710006061	-0.157489591033422	0.0413016951100707	0.000137206346227936	-0.157489591033422	0.0413016951100707	0.000137206346227936	0	1.79407807764368e-05	0.996620445669767
rs12630399	3	157647299	T	A	rs12630399	3	157647299	T	A	556.37	330	57.629	2776.5	2060.4	360.03	0.23584	0.26751	0.84516787729709	0.057657	0.0035269	0.97024	0.400729684272986	766.87	434.48	69.649	1898.6	1276.9	193.55	0.22572	0.24695	0.853644882609716	0.059262	0.0075826	0.99054	0.269640581339647	-0.163366974162526	0.0413254256290379	7.71183787868779e-05	-0.163366974162526	0.0413254256290379	7.71183787868779e-05	0	0.0145693126048908	0.903925959863027
rs11712397	3	157648030	A	G	rs11712397	3	157648030	A	G	521.57	349.9	72.527	2558.5	2187.9	450.57	0.26216	0.2972	0.837821674559462	0.05622	0.0016466	0.95334	0.574421680757888	705.78	477.78	87.436	1730.9	1386.9	251.18	0.25675	0.28039	0.843572018570543	0.05747	0.0030772	0.97385	0.242588193851668	-0.173605195413412	0.0401881968920062	1.56166754747833e-05	-0.173605195413412	0.0401881968920062	1.56166754747833e-05	0	0.00723844317341096	0.932198552947664
rs73162181	3	157650331	T	C	rs73162181	3	157650331	T	C	556.15	330.17	57.682	2776.7	2059.5	360.8	0.23598	0.26756	0.845785075097306	0.057613	0.0036477	0.97125	0.425183670417094	767.79	433.85	69.361	1898.3	1277.2	193.43	0.22524	0.24697	0.851079274690035	0.05932	0.0065606	0.9889	0.2639838188802	-0.164461072755864	0.0413288449894403	6.91100382981258e-05	-0.164461072755864	0.0413288449894403	6.91100382981258e-05	0	0.00569419650981275	0.939848801687508
rs12636774	3	157666262	T	G	rs12636774	3	157666262	T	G	572.14	321.39	50.465	2832.9	2036.5	327.6	0.22369	0.25897	0.826116065664656	0.058214	0.0010336	0.98677	0.130297783726743	780.38	427.95	62.674	1937.1	1248.2	183.68	0.21766	0.23977	0.847664803690756	0.059845	0.0057499	0.99293	0.34450665439421	-0.178500671620457	0.0417282114229413	1.88836274055415e-05	-0.178500671620457	0.0417282114229413	1.88836274055415e-05	0	0.095126908137263	0.757757817326241
rs6441162	3	157681110	C	A	rs6441162	3	157681110	C	A	294.61	476.35	173.03	1446.3	2639.7	1111	0.4356	0.46774	0.874091690316675	0.051188	0.0085655	0.97834	0.14730269708335	421.93	600.19	248.89	970.26	1731.5	667.19	0.43193	0.45502	0.875692742626004	0.051022	0.009277	0.98666	0.035105620647669	-0.133652027891608	0.0361365490748126	0.000216853683887352	-0.133652027891608	0.0361365490748126	0.000216853683887352	0	0.00064112727479161	0.979799329553229
rs4536775	3	157681257	T	C	rs4536775	3	157681257	T	C	297.27	474.81	171.92	1454.1	2644.3	1098.5	0.4336	0.46579	0.87579783206036	0.050785	0.0090158	0.99762	0.105850943950305	423.55	600.3	247.15	974.72	1729.2	665.06	0.43061	0.45404	0.874966219198556	0.050813	0.0085714	0.99573	0.0405348051563036	-0.133094738183842	0.0359203132851042	0.00021115920071324	-0.133094738183842	0.0359203132851042	0.00021115920071324	0	0.000174866595882195	0.989449310742535
rs12696065	3	157683246	C	G	rs12696065	3	157683246	C	G	297.01	475.11	171.88	1453.8	2644.5	1098.7	0.43372	0.46583	0.876139459827947	0.050768	0.009197	0.99901	0.105165498038624	424	599.46	247.55	974.14	1730	664.89	0.43059	0.4541	0.875228748441733	0.050779	0.0086768	0.99677	0.0380969243245319	-0.132749887342808	0.0359022855226516	0.000217704881151137	-0.132749887342808	0.0359022855226516	0.000217704881151137	0	0.000209779223726942	0.988444037752326
rs11714485	3	157683763	T	G	rs11714485	3	157683763	T	G	297.01	475.07	171.92	1453.6	2644.7	1098.7	0.43374	0.46585	0.876148221266353	0.050767	0.0092005	0.99918	0.104056873551115	423.91	599.55	247.54	974.11	1729.8	665.07	0.43062	0.45414	0.875281263742082	0.050774	0.0087008	0.99681	0.0387286069287669	-0.132714931751707	0.0359001645783136	0.000218353291631113	-0.132714931751707	0.0359001645783136	0.000218353291631113	0	0.000190115493202964	0.988998926762688
rs9290011	3	157684647	C	T	rs9290011	3	157684647	C	T	297.01	475.05	171.94	1453.6	2644.7	1098.7	0.43376	0.46585	0.876200791736727	0.050765	0.0092328	0.99921	0.104056873551115	423.91	599.55	247.54	974.18	1729.9	664.96	0.43062	0.45411	0.875360042600815	0.050775	0.0087491	0.99689	0.038446921325669	-0.132639905455979	0.0358998107585541	0.000220125448171293	-0.132639905455979	0.0358998107585541	0.000220125448171293	0	0.00017877144041276	0.989332167416692
rs4577422	3	157685438	G	T	rs4577422	3	157685438	G	T	297.01	475.05	171.94	1453.6	2644.7	1098.7	0.43376	0.46585	0.876200791736727	0.050765	0.0092317	0.99921	0.104056873551115	423.91	599.55	247.54	974.18	1729.9	664.96	0.43062	0.45411	0.875360042600815	0.050775	0.008749	0.9969	0.038446921325669	-0.132639905455979	0.0358998107585541	0.000220125448171293	-0.132639905455979	0.0358998107585541	0.000220125448171293	0	0.00017877144041276	0.989332167416692
rs62278945	3	157685787	A	G	rs62278945	3	157685787	A	G	299.51	473.62	170.87	1464.7	2645.9	1086.4	0.43186	0.46361	0.876779275137797	0.050919	0.0098061	0.99414	0.0880004028329024	426.74	601.53	242.73	984.95	1726.4	657.6	0.42761	0.45142	0.869940900587565	0.050944	0.0062406	0.99198	0.0442597386937545	-0.135413078301364	0.0360140057720607	0.000169905500372103	-0.135413078301364	0.0360140057720607	0.000169905500372103	0	0.0118173627902083	0.913434338893686
rs9290013	3	157687098	A	G	rs9290013	3	157687098	A	G	297.02	474.97	172	1452.8	2645.5	1098.7	0.43378	0.46594	0.875973009143896	0.050769	0.0091021	0.99918	0.0997145970769627	424.02	599.5	247.47	974.28	1729.7	664.99	0.43055	0.4541	0.875044969702003	0.050785	0.0085803	0.99665	0.0389620118270522	-0.132949832995258	0.0359047596914393	0.000213193435776526	-0.132949832995258	0.0359047596914393	0.000213193435776526	0	0.000217895191996088	0.988222635573717
rs6803947	3	157687819	A	G	rs6803947	3	157687819	A	G	296.96	474.23	172.81	1452.2	2644.2	1100.6	0.43424	0.46618	0.876691601594033	0.050783	0.009557	0.99811	0.108456756079444	424	599.3	247.7	974.06	1729.8	665.15	0.43064	0.45416	0.875281263742082	0.050788	0.0087182	0.99624	0.0388195403051486	-0.132404920745095	0.0359107713054175	0.000226866029059192	-0.132404920745095	0.0359107713054175	0.000226866029059192	0	0.000502507201630849	0.982115581039036
rs9828731	3	157688127	C	T	rs9828731	3	157688127	C	T	297.01	475.05	171.94	1453.6	2644.7	1098.7	0.43376	0.46585	0.876200791736727	0.050765	0.0092294	0.99923	0.104056873551115	424	599.45	247.55	974.13	1729.9	664.98	0.43059	0.45412	0.875097473975297	0.05078	0.008605	0.99675	0.0384184684852604	-0.132789813875626	0.0359015778727064	0.000216691153148263	-0.132789813875626	0.0359015778727064	0.000216691153148263	0	0.000307931408550295	0.985999460622498
rs9833863	3	157688987	C	T	rs9833863	3	157688987	C	T	297.01	475.05	171.94	1453.1	2644	1099.9	0.43376	0.46602	0.875640202637662	0.050758	0.0088874	0.999	0.109004161348176	422.67	600.13	248.2	974.13	1729.9	664.97	0.43137	0.45412	0.877279181784485	0.0508	0.009956	0.99646	0.0383986896759078	-0.131865773351056	0.0359061660303652	0.000240179237784188	-0.131865773351056	0.0359061660303652	0.000240179237784188	0	0.000678086120681361	0.979225364636837
rs6807544	3	157689145	A	G	rs6807544	3	157689145	A	G	297	475.05	171.94	1453.6	2644.7	1098.7	0.43376	0.46586	0.87619202977262	0.050765	0.0092244	0.99924	0.104056873551115	423.91	599.54	247.55	974.12	1729.8	665.05	0.43062	0.45413	0.875228748441733	0.050776	0.0086716	0.99682	0.0387024765791295	-0.132719880836314	0.0359001642022707	0.000218234766755865	-0.132719880836314	0.0359001642022707	0.000218234766755865	0	0.000234710483796746	0.987776676182154
rs9834848	3	157689626	C	T	rs9834848	3	157689626	C	T	297.39	474.74	171.88	1454.2	2644.4	1098.4	0.43352	0.46576	0.875596421722062	0.05078	0.0088948	0.99882	0.105471347035082	424.06	599.46	247.48	974.53	1729.9	664.6	0.43053	0.454	0.87537754997674	0.050795	0.008785	0.99625	0.0382109780108615	-0.132974963081468	0.0359121844747713	0.000213248751256945	-0.132974963081468	0.0359121844747713	0.000213248751256945	0	1.21153605048853e-05	0.99722279872916
rs9854832	3	157689634	T	C	rs9854832	3	157689634	T	C	296.97	475.32	171.71	1453.5	2644.7	1098.7	0.43365	0.46586	0.875719013802349	0.050779	0.0089629	0.99911	0.10379707298098	424	599.45	247.55	974.21	1729.8	664.95	0.43059	0.4541	0.875149981398943	0.05078	0.0086347	0.99669	0.0386266566121771	-0.133034993599779	0.0359065287900404	0.000211360437518682	-0.133034993599779	0.0359065287900404	0.000211360437518682	0	8.1925646462399e-05	0.992778223062255
rs9839591	3	157690132	G	A	rs9839591	3	157690132	G	A	297	475.05	171.94	1453.6	2644.7	1098.7	0.43376	0.46585	0.876209553788455	0.050765	0.0092377	0.99923	0.104056873551115	423.9	599.55	247.55	974.31	1729.6	665.1	0.43063	0.45411	0.875342535575033	0.050776	0.0087368	0.99665	0.0393856269672197	-0.132644892752682	0.0359001642022707	0.000220036629909881	-0.132644892752682	0.0359001642022707	0.000220036629909881	0	0.000190115491875375	0.988998926801097
rs9290017	3	157690429	G	T	rs9290017	3	157690429	G	T	297.1	474.96	171.94	1453.9	2644.4	1098.6	0.43371	0.46581	0.876148221266353	0.050771	0.0092073	0.99888	0.105376441213141	423.99	599.47	247.54	974.18	1730.4	664.44	0.43059	0.45403	0.87541256577905	0.050807	0.0088198	0.99606	0.0366619054671824	-0.132639702297779	0.0359132395433784	0.000221330255954388	-0.132639702297779	0.0359132395433784	0.000221330255954388	0	0.000136769480713789	0.990669073663768
rs9290018	3	157690469	T	G	rs9290018	3	157690469	T	G	297	475.05	171.94	1453.6	2644.7	1098.7	0.43376	0.46585	0.876200791736727	0.050765	0.0092326	0.99924	0.104056873551115	424	599.46	247.55	974.18	1729.9	664.96	0.43059	0.45411	0.875141229942886	0.05078	0.0086297	0.9967	0.038446921325669	-0.132764821261514	0.0359015778727064	0.000217286145370643	-0.132764821261514	0.0359015778727064	0.000217286145370643	0	0.000283977308678805	0.986554983906938
rs9851314	3	157692735	G	A	rs9851314	3	157692735	G	A	296.9	475.99	171.1	1451.3	2648.6	1097.1	0.43337	0.46592	0.874222813904246	0.050835	0.0081881	0.9985	0.0831245011596504	426.05	597.47	247.48	975.05	1728.8	665.14	0.42975	0.45401	0.87197894587797	0.050774	0.0069731	0.99554	0.0418503331071423	-0.135706542874583	0.035924187043699	0.000158358717696538	-0.135706542874583	0.035924187043699	0.000158358717696538	0	0.00127947478454480	0.971465956196836
rs9813402	3	157692742	A	G	rs9813402	3	157692742	A	G	297	474.99	172	1453.6	2644.7	1098.7	0.43379	0.46586	0.87633223171324	0.050762	0.0093061	0.99927	0.104056873551115	423.9	599.55	247.55	974.17	1729.8	665.02	0.43062	0.45412	0.875263758291863	0.050777	0.0086948	0.99677	0.038711198273453	-0.132619819773687	0.0358994565522934	0.000220578996310561	-0.132619819773687	0.0358994565522934	0.000220578996310561	0	0.000288724663323759	0.986443077757745
rs9856195	3	157693601	C	G	rs9856195	3	157693601	C	G	297	475	172	1453.6	2644.7	1098.7	0.4338	0.46586	0.876349758533141	0.050762	0.0093156	0.99925	0.104056873551115	423.9	599.62	247.48	974.15	1729.8	665.02	0.4306	0.45412	0.875158732942515	0.050778	0.0086361	0.99677	0.0386838258446042	-0.132669785700222	0.0358998099437867	0.000219405446207022	-0.132669785700222	0.0358998099437867	0.000219405446207022	0	0.000358784343733179	0.98488769068031
rs9856397	3	157693722	C	T	rs9856397	3	157693722	C	T	297	474.69	172.31	1453.5	2644.7	1098.8	0.43395	0.46587	0.87683188347254	0.050768	0.0096229	0.99917	0.104139753365524	423.78	599.67	247.55	974.06	1729.9	665.05	0.43067	0.45414	0.87541256577905	0.050785	0.0087902	0.99659	0.0384617431781948	-0.132249728811564	0.0359044059657029	0.000230157683963839	-0.132249728811564	0.0359044059657029	0.000230157683963839	0	0.000508949272057769	0.982001327590252
rs13323575	3	157694011	G	C	rs13323575	3	157694011	G	C	294.99	476.58	172.43	1446.7	2641.4	1108.9	0.43508	0.4675	0.875001218547306	0.050773	0.0085404	0.99739	0.1333324469593	423.18	599.48	248.33	974.14	1729.7	665.15	0.43122	0.45414	0.87720900225716	0.050818	0.009939	0.99547	0.0390897844088085	-0.132271116240393	0.0359178319327629	0.000230864526435504	-0.132271116240393	0.0359178319327629	0.000230864526435504	0	0.00123061023121454	0.972015905740263
rs9863442	3	157696257	T	A	rs9863442	3	157696257	T	A	297.11	474.59	172.3	1453.6	2643.7	1099.7	0.43389	0.46595	0.87633223171324	0.050763	0.0093106	0.9991	0.110560171644323	423.98	600.04	246.98	974.13	1729.8	665.09	0.43037	0.45414	0.873978065782689	0.050812	0.0080287	0.99625	0.0387958824742687	-0.133353702338476	0.0359121731137268	0.000204550952617177	-0.133353702338476	0.0359121731137268	0.000204550952617177	0	0.00140268706655781	0.970124241690206
rs4387925	3	157697874	A	G	rs4387925	3	157697874	A	G	297	475	172	1455	2642	1100	0.43379	0.46585	0.876498750656064	0.050734	0.0093693	1	0.121037487159504	424.59	598.2	248.21	976.45	1727.8	664.7	0.43061	0.45373	0.876086893037377	0.050776	0.0091768	0.99554	0.0447421203537338	-0.132054805536434	0.0358891954632610	0.000233678647387103	-0.132054805536434	0.0358891954632610	0.000233678647387103	0	4.28753799470015e-05	0.994775545528293
rs4384914	3	157698174	C	T	rs4384914	3	157698174	C	T	297	474.69	172.31	1453.4	2643.9	1099.7	0.43396	0.46597	0.876551342158832	0.050758	0.0094335	0.99933	0.10940640053757	424.94	598.55	247.5	976.39	1727.9	664.73	0.4302	0.45374	0.874721262952655	0.050764	0.0083732	0.99601	0.0445372936057016	-0.132804876479975	0.0358934471317537	0.000215620247052239	-0.132804876479975	0.0358934471317537	0.000215620247052239	0	0.000847622032006763	0.976773710743814
rs9874677	3	157698664	T	C	rs9874677	3	157698664	T	C	297	474.69	172.31	1453.6	2643.9	1099.5	0.43396	0.46594	0.876656534631313	0.050759	0.0095002	0.99924	0.109234581317607	426.08	597.66	247.26	977.79	1726.8	664.4	0.42965	0.45349	0.873619808223536	0.05076	0.0077738	0.99529	0.0480336090086199	-0.133374965819206	0.0358923866544146	0.000202427078626055	-0.133374965819206	0.0358923866544146	0.000202427078626055	0	0.00233665332158220	0.961446119520617
rs9860127	3	157699714	C	T	rs9860127	3	157699714	C	T	296.75	475.97	171.29	1454.1	2643.7	1099.2	0.43355	0.46586	0.875333782193445	0.050784	0.0087438	0.99889	0.110126860266166	424.36	599.94	246.7	976.8	1727.4	664.84	0.43011	0.4537	0.873803287647928	0.050798	0.0079163	0.99547	0.0463422404114153	-0.134024758815543	0.0359146594999869	0.000190149369989401	-0.134024758815543	0.0359146594999869	0.000190149369989401	0	0.000593570852200634	0.98056281437062
rs13324472	3	157700708	G	A	rs13324472	3	157700708	G	A	297.2	474.49	172.31	1453.5	2643.9	1099.7	0.43385	0.46596	0.876139459827947	0.050765	0.0091967	0.99915	0.10967733815151	424.95	598.55	247.5	976.4	1727.9	664.7	0.4302	0.45374	0.87473875755286	0.050765	0.0083821	0.996	0.0444853799994164	-0.13303	0.0358962757469351	0.000210595288289372	-0.13303	0.0358962757469351	0.000210595288289372	0	0.000496685164923108	0.982219469857492
rs56132424	3	157702903	C	A	rs56132424	3	157702903	C	A	297.21	473.48	173.31	1448.9	2648.6	1099.5	0.43437	0.46638	0.876025569101227	0.050873	0.0092725	0.99622	0.0847864399834294	425.18	598.89	246.93	977.15	1725.2	666.67	0.42988	0.45392	0.872641901768165	0.050787	0.0073089	0.99436	0.0559724428447819	-0.134298273851680	0.0359421991049886	0.000186594353895897	-0.134298273851680	0.0359421991049886	0.000186594353895897	0	0.00289835383855374	0.957065539086287
rs9842635	3	157703113	A	G	rs9842635	3	157703113	A	G	297.18	474.49	172.33	1448.9	2648.5	1099.6	0.43387	0.46639	0.874187845691059	0.05087	0.00821	0.99636	0.0853259615163314	425.33	599.65	246.01	977.29	1725.3	666.44	0.42946	0.45387	0.870941908092236	0.050787	0.0065129	0.99474	0.0553941216839234	-0.136323037270372	0.0359411410886229	0.000148866702286643	-0.136323037270372	0.0359411410886229	0.000148866702286643	0	0.00267818767898276	0.958726932639748
rs4340659	3	157703679	C	T	rs4340659	3	157703679	C	T	297.09	474.57	172.33	1449.8	2647.6	1099.6	0.43392	0.46631	0.874660034607265	0.050869	0.0084709	0.99618	0.0896528489230534	425.33	599.65	246.02	977.57	1725.2	666.21	0.42946	0.45379	0.87120322986097	0.050789	0.0066337	0.9945	0.0555080209433342	-0.135903116329298	0.0359414971933833	0.000156054559726337	-0.135903116329298	0.0359414971933833	0.000156054559726337	0	0.00303484822181114	0.956067195852674
rs4347967	3	157703750	T	C	rs4347967	3	157703750	T	C	297.18	474.49	172.33	1448.9	2648.5	1099.6	0.43387	0.46639	0.874187845691059	0.05087	0.0082102	0.99636	0.0853259615163314	425.33	599.65	246.01	977.29	1725.3	666.44	0.42946	0.45387	0.870941908092236	0.050787	0.006513	0.99474	0.0553941216839234	-0.136323037270372	0.0359411410886229	0.000148866702286643	-0.136323037270372	0.0359411410886229	0.000148866702286643	0	0.00267818767898276	0.958726932639748
rs9843770	3	157703780	A	G	rs9843770	3	157703780	A	G	574.56	319.02	50.42	2826.7	2041.3	328.98	0.22238	0.2597	0.817593507899708	0.058121	0.00053008	0.99136	0.120624628236612	782.77	426.64	61.588	1938.9	1244.7	185.44	0.21629	0.23977	0.847825875304776	0.059916	0.0058671	0.99181	0.435937872284715	-0.183787041995769	0.0417179072368186	1.05554139522290e-05	-0.183787041995769	0.0417179072368186	1.05554139522290e-05	0	0.189210723301774	0.663574338998072
rs55664302	3	157704362	A	C	rs55664302	3	157704362	A	C	295.98	475.14	172.88	1447	2647.1	1102.9	0.4348	0.46689	0.875360042600815	0.050952	0.0089869	0.99325	0.0945878949609916	425.91	598.54	246.55	979.54	1723.6	665.83	0.42944	0.45344	0.872895004617817	0.05075	0.0073916	0.99479	0.061863858219264	-0.134535601047696	0.0359568741561399	0.000182865329884097	-0.134535601047696	0.0359568741561399	0.000182865329884097	0	0.00153768547472517	0.96872030372036
rs9848790	3	157704589	A	G	rs9848790	3	157704589	A	G	296.24	475.46	172.3	1449.3	2648.9	1098.8	0.43435	0.46628	0.876323468434739	0.050877	0.0094631	0.99659	0.0829110911985212	425.35	599.13	246.53	978.82	1724.3	665.87	0.42965	0.45356	0.873488775080034	0.05075	0.0076935	0.99515	0.0589309479940522	-0.133644048917683	0.0359304862583655	0.000199604235068040	-0.133644048917683	0.0359304862583655	0.000199604235068040	0	0.00203283030666347	0.964038027576795
rs113549831	3	157706230	T	TG	rs113549831	3	157706230	T	TG	293.94	476.9	173.16	1440.2	2647	1109.8	0.43603	0.46821	0.875079972200836	0.050947	0.0088124	0.99307	0.1002685243965	425.3	598	247.7	978.45	1721.3	669.26	0.43014	0.45411	0.874441396929462	0.050757	0.0082079	0.99259	0.0764533772653474	-0.133806363756744	0.0359576057957561	0.000198258207101842	-0.133806363756744	0.0359576057957561	0.000198258207101842	0	0.000103038168908235	0.991900994954865
rs9842641	3	157706351	G	C	rs9842641	3	157706351	G	C	296.2	475.49	172.31	1449.3	2649.1	1098.6	0.43438	0.46625	0.876463691407227	0.050886	0.0095647	0.9959	0.0818592865901492	424.78	599.85	246.37	979.13	1724.4	665.44	0.42981	0.45344	0.874686274801904	0.050789	0.0083862	0.99441	0.0580910286322246	-0.132876936659167	0.0359474919118745	0.000218663308473976	-0.132876936659167	0.0359474919118745	0.000218663308473976	0	0.000797247771690015	0.977474262705494
rs58270057	3	157706742	C	G	rs58270057	3	157706742	C	G	296.24	475.44	172.33	1449.3	2648.9	1098.8	0.43437	0.46627	0.876384813224572	0.050876	0.0094978	0.9966	0.0829110911985212	425.35	599.13	246.53	978.9	1724.4	665.75	0.42965	0.45353	0.873584864130094	0.05075	0.0077443	0.99522	0.0585200754108822	-0.133553967482536	0.0359301340244119	0.000201565609548204	-0.133553967482536	0.0359301340244119	0.000201565609548204	0	0.00198298587430312	0.964481357625786
rs9847262	3	157707059	C	T	rs9847262	3	157707059	C	T	296.24	475.5	172.26	1449.3	2648.9	1098.8	0.43434	0.46627	0.876253365361424	0.05088	0.0094202	0.99658	0.0829110911985212	425.35	599.13	246.53	978.89	1724.4	665.75	0.42965	0.45353	0.873584864130094	0.05075	0.0077444	0.99522	0.0585007727892849	-0.133628901400681	0.0359315428977636	0.000200024215787797	-0.133628901400681	0.0359315428977636	0.000200024215787797	0	0.0018012961160609	0.966146603230958
rs9853699	3	157708840	C	G	rs9853699	3	157708840	C	G	295.53	475.89	172.58	1449	2646.9	1101.1	0.43488	0.46653	0.877024807707791	0.050938	0.0099925	0.99433	0.0942647183831502	425.26	598.58	247.15	980.11	1722.5	666.38	0.42993	0.45344	0.87424029853537	0.050778	0.0081265	0.99327	0.067437633583611	-0.132815002150508	0.0359619032036914	0.000221437579099426	-0.132815002150508	0.0359619032036914	0.000221437579099426	0	0.00195481028241063	0.964734431164962
rs9857580	3	157708904	C	T	rs9857580	3	157708904	C	T	296.24	475.51	172.26	1449.3	2648.9	1098.7	0.43433	0.46627	0.876235840469367	0.05088	0.0094153	0.99657	0.0826259592299359	425.35	599.27	246.39	978.91	1724.3	665.75	0.4296	0.45352	0.873314094793629	0.050757	0.0076134	0.99516	0.0587655798113083	-0.133794042026017	0.0359340270184275	0.000196616574443143	-0.133794042026017	0.0359340270184275	0.000196616574443143	0	0.00215982526978719	0.96293252019105
rs9820325	3	157709250	A	G	rs9820325	3	157709250	A	G	296.24	475.44	172.33	1449.3	2648.9	1098.8	0.43437	0.46627	0.876384813224572	0.050876	0.0095005	0.9966	0.0829110911985212	425.35	599.13	246.53	978.91	1724.3	665.75	0.42965	0.45352	0.873593600022414	0.05075	0.0077503	0.99522	0.0587655798113083	-0.133548955084153	0.0359301340244119	0.000201676895219993	-0.133548955084153	0.0359301340244119	0.000201676895219993	0	0.00197061157768518	0.964592280378255
rs6766273	3	157709848	T	C	rs6766273	3	157709848	T	C	296.23	475.44	172.33	1449.5	2647.7	1099.8	0.43438	0.46635	0.876156982792373	0.050868	0.0093488	0.99641	0.0893082000204358	425.32	599.4	246.28	978.83	1724.6	665.54	0.42957	0.4535	0.873331561250189	0.050766	0.0076322	0.99491	0.0573510194531648	-0.133828241628472	0.0359329910111201	0.000195793040765224	-0.133828241628472	0.0359329910111201	0.000195793040765224	0	0.00202002417089645	0.964151404109186
rs9809126	3	157710783	T	C	rs9809126	3	157710783	T	C	296.24	475.44	172.32	1449.2	2649	1098.7	0.43436	0.46628	0.87633223171324	0.050878	0.0094703	0.99657	0.0821679625328312	425.85	598.61	246.54	978.91	1724.3	665.75	0.42946	0.45352	0.873113255649213	0.050748	0.0074975	0.9951	0.0587655798113083	-0.133854707449050	0.0359301286807302	0.000194992708739683	-0.133854707449050	0.0359301286807302	0.000194992708739683	0	0.00262249855874706	0.959157915361907
rs9864577	3	157710817	G	C	rs9864577	3	157710817	G	C	296.24	475.44	172.32	1449.3	2648.9	1098.8	0.43437	0.46628	0.876376049420259	0.050876	0.0094936	0.99661	0.0829110911985212	425.34	599.13	246.53	978.9	1724.4	665.75	0.42965	0.45353	0.873593600022414	0.050751	0.0077465	0.99522	0.0585200754108822	-0.133553911356221	0.0359304888884332	0.000201596135187998	-0.133553911356221	0.0359304888884332	0.000201596135187998	0	0.00195823752060059	0.964703550477255
rs7639099	3	157713207	C	T	rs7639099	3	157713207	C	T	297.3	478.55	168.14	1455.3	2653.9	1087.8	0.43159	0.46464	0.870828693003324	0.051176	0.0068777	0.98907	0.0565228641594612	427.86	598.73	244.41	984.27	1721.8	662.96	0.42783	0.45231	0.8710290066379	0.050958	0.0067348	0.98787	0.0673521995666255	-0.138194509078548	0.0361095752274692	0.000129668356306789	-0.138194509078548	0.0361095752274692	0.000129668356306789	0	1.01424530733316e-05	0.997458963924441
rs28802881	3	157713790	C	T	rs28802881	3	157713790	C	T	297.36	475.46	171.19	1451.6	2647.8	1097.5	0.43317	0.46593	0.873113255649213	0.050916	0.0076983	0.99537	0.0869404929349268	425.47	599.18	246.35	980.01	1723.7	665.25	0.42953	0.45329	0.874913722800311	0.05076	0.0084718	0.99473	0.0608700244902304	-0.134656839379563	0.0359477676084155	0.00017974626165973	-0.134656839379563	0.0359477676084155	0.00017974626165973	0	0.000820968528912402	0.97714170171658
rs139236474,rs59613559	3	157716797	CA	C	rs139236474,rs59613559	3	157716797	CA	C	297.6	475.15	171.25	1452.4	2648.9	1095.7	0.43308	0.46568	0.873488775080034	0.050955	0.0079428	0.99452	0.0807969046279275	424.46	600.02	246.52	978.5	1723.1	667.37	0.43	0.45382	0.874590064603334	0.050854	0.008414	0.99161	0.0655760146244504	-0.134628750013508	0.0359948640052302	0.000183858450763408	-0.134628750013508	0.0359948640052302	0.000183858450763408	0	0.000306336195997160	0.986035768301666
rs7651498	3	157716975	C	T	rs7651498	3	157716975	C	T	297.25	475.52	171.22	1450.7	2651.2	1095	0.43325	0.46578	0.873611072069135	0.050985	0.0080426	0.99415	0.0703498748395995	425.38	598.84	246.78	978.21	1723	667.79	0.42974	0.45393	0.873322827978243	0.050845	0.007721	0.99111	0.0665126279243671	-0.135285453696481	0.0360022396875323	0.000171485385469738	-0.135285453696481	0.0360022396875323	0.000171485385469738	0	2.10041720476995e-05	0.996343283220163
rs145624375	3	167732379	A	G	rs145624375	3	167732379	A	G	903.09	40.825	0.086	4861.5	329.99	5.513	0.021715	0.032809	0.63504462942506	0.16005	0.0045542	0.79036	0.971690940101753	1169.8	97.189	4	3147.4	217.91	3.653	0.04138	0.033424	1.50736033716900	0.14989	0.006187	0.8307	0.95282593387887	0.00645573648732911	0.109403821924592	0.952945475770337	-0.0200285530182087	0.432206161953867	0.963039037828164	93.5650959564094	15.5402472706027	8.07672319778074e-05
rs113156663	3	167735002	G	A	rs113156663	3	167735002	G	A	903.65	40.265	0.086	4864.2	327.25	5.5	0.021418	0.032543	0.633060047226329	0.16038	0.0043624	0.79025	0.998644381706947	1171.8	95.213	3.995	3152.2	214.65	2.125	0.040599	0.032487	1.56002211898895	0.15292	0.0036364	0.83085	0.432901798590089	0.0152177735692363	0.110674105676701	0.890634992583754	-0.00494926659570458	0.450943138433157	0.991243099654635	93.9628799599663	16.5641894374924	4.70307565816341e-05
rs200018505	3	167740129	A	AC	rs200018505	3	167740129	A	AC	903.6	40.311	0.086	4865.3	326.3	5.424	0.021442	0.032437	0.633592041072133	0.16118	0.0046354	0.78353	0.984493326460727	1173.9	93.082	3.995	3152.5	214.4	2.107	0.039761	0.032445	1.52267704567677	0.15386	0.0062816	0.82837	0.429530704018667	0.00242204671612514	0.111293289357504	0.982637217776715	-0.0166249679523733	0.438408027744376	0.969750492861297	93.5417491868082	15.4840688125238	8.3203571143109e-05
rs113818057	3	169458840	G	A	rs113818057	3	169458840	G	A	810.49	129.31	4.186	4292.5	858.25	46.198	0.072926	0.091462	0.760735158068279	0.096094	0.0044292	0.81508	0.649302942862217	1087.6	180.97	2.463	2770.1	573.46	25.448	0.073128	0.092662	0.729555379190496	0.097285	0.0011903	0.87453	0.47590943797182	-0.294137260227753	0.068365911108182	1.68960563486920e-05	-0.294137260227753	0.068365911108182	1.68960563486920e-05	0	0.0936668309382117	0.75956629241107
rs140399897	3	178054134	A	G	rs140399897	3	178054134	A	G	916.94	26.953	0.11	5109.2	87.79	0	0.014392	0.0084462	2.12081404824125	0.2813	0.0075272	0.85609	0.539164433359714	1240.7	29.642	0.663	3329.5	39.195	0.261	0.012183	0.0058945	2.16359242521691	0.29675	0.0093018	0.8948	0.6721397197615	0.761251627027718	0.204152631811755	0.000192366499150554	0.761251627027718	0.204152631811755	0.000192366499150554	0	0.00238531190686489	0.961047079694751
rs114777043	3	178352976	T	A	rs114777043	3	178352976	T	A	925.31	18.668	0.027	5140.9	55.206	0.851	0.0099163	0.0054751	2.95293620773349	0.39062	0.0055734	0.7312	0.0765515520917214	1242.7	28.346	0	3341.1	26.88	0.996	0.011151	0.004285	3.24657306990686	0.34922	0.00074617	0.80454	0.000161897771498332	1.13548826351003	0.260346583014572	1.29204097947255e-05	1.13548826351003	0.260346583014572	1.29204097947255e-05	0	0.0327350698069142	0.856423811708003
rs9860444	3	181896482	T	A	rs9860444	3	181896482	T	A	704.22	222.25	17.485	4047.1	1075.5	74.224	0.13625	0.11776	1.26380877667002	0.08904	0.0085509	0.74616	0.773199081369435	942.06	305.61	23.287	2660.2	668.5	40.219	0.13855	0.11116	1.26878531766020	0.088598	0.0072102	0.75565	0.806484851624208	0.236104778590423	0.06280393395007	0.000170324922988740	0.236104778590423	0.06280393395007	0.000170324922988740	0	0.000978905250439638	0.975040289745022
rs642649	3	193518920	T	C	rs642649	3	193518920	T	C	528.2	358.56	57.246	2663.6	2133.7	399.73	0.25056	0.2822	0.851300584070427	0.056429	0.0043321	0.99337	0.333138090614468	729.59	460.1	81.303	1883.4	1273.5	212.06	0.24497	0.25195	0.859735925723778	0.057609	0.008705	0.99499	0.869461104172948	-0.156162014717935	0.0403120466490309	0.000107138172887211	-0.156162014717935	0.0403120466490309	0.000107138172887211	0	0.0149498950667592	0.902685377527566
rs2687739	3	193521978	G	A	rs2687739	3	193521978	G	A	520.85	364.41	58.741	2647.9	2144.4	404.62	0.25524	0.28417	0.863017767539483	0.056451	0.0090639	0.99113	0.304714813108539	722.97	466.52	81.503	1860.4	1291.6	217.01	0.24765	0.2561	0.858567479588262	0.057571	0.0080813	0.99112	0.7204418642541	-0.149854221717138	0.0403070306647538	0.000200950606605188	-0.149854221717138	0.0403070306647538	0.000200950606605188	0	0.00411142026473101	0.948874392141981
rs789997	3	194328524	A	G	rs789997	3	194328524	A	G	4	101	839	38	782	4377	0.057733	0.082548	1.40369774347245	0.092483	0.00024563	1	0.635604743612583	10	157	1104	19	436	2914	0.06963	0.070347	1.29742301374892	0.093973	0.0055925	1	0.539739345969458	0.300374103967508	0.0659158366811935	5.19057751846574e-06	0.300374103967508	0.0659158366811935	5.19057751846574e-06	0	0.356557880628483	0.550424143077005
3-196473684	3	196473684	T	TAAAAA	3-196473684	3	196473684	T	TAAAAA	391.33	431.8	120.79	1963.6	2484	749.04	0.35669	0.38314	0.84311661265118	0.063553	0.0072502	0.65205	0.417722367911421	504.77	588.54	177.57	1472.5	1494.2	402.04	0.37127	0.34112	1.30340490741954	0.065265	4.9051e-05	0.65222	0.441198745066647	0.0413764700126396	0.045531975525938	0.363490369656856	0.0469118764593807	0.217814852922093	0.829474950764741	95.6271533330216	22.8683984634429	1.73480734411147e-06
3-196473703	3	196473703	G	GAATAA	3-196473703	3	196473703	G	GAATAA	410.28	427.11	106.52	2095.8	2416.2	684.61	0.33909	0.36422	0.841482551973989	0.065567	0.0084805	0.62478	0.775844813886811	530.59	588.53	151.76	1509.6	1489	370.15	0.35096	0.33088	1.28843718572555	0.068333	0.00020821	0.62846	0.917240174471743	0.0316233704283945	0.0473105046281456	0.503864413900085	0.0399853168865311	0.213009556477147	0.851099231908351	95.0585265648566	20.2368790022846	6.84211207446772e-06
rs35231980	4	4155505	C	T	rs35231980	4	4155505	C	T	617.83	288.74	37.345	3535.8	1520.2	140.6	0.19251	0.17332	1.24898347441117	0.085153	0.00903	0.62956	0.133105807899814	910.66	329.28	30.956	2332.1	928.48	108.14	0.15391	0.16991	0.780375550632973	0.08391	0.0031241	0.63253	0.183547748321343	-0.0162826680334255	0.0597679503957384	0.785290310712877	-0.0130484114828517	0.235154893872761	0.95574922661581	93.5386659247792	15.4766800223966	8.35294621339688e-05
rs4689265	4	5586080	G	A	rs4689265	4	5586080	G	A	918.71	25.228	0.059	5122.5	74.529	0.01	0.013425	0.0071723	2.42659732919904	0.29789	0.0029211	0.86815	0.616155353017277	1249.1	21.87	0.063	3344.3	24.704	0	0.008653	0.0036664	2.90025887427573	0.39733	0.0073625	0.79901	0.830866486714481	0.950651957251576	0.238342949277161	6.6467593343944e-05	0.950651957251576	0.238342949277161	6.6467593343944e-05	0	0.128926280848756	0.719547915462792
rs17854096	4	7032104	G	A	rs17854096	4	7032104	G	A	886.8	55.804	1.399	4967.4	227.61	2.018	0.031039	0.022286	1.61337781022224	0.18494	0.009697	0.84145	0.719905116720997	1210.3	59.172	1.575	3285.3	83.518	0.23	0.024517	0.012463	1.84620097373430	0.20701	0.0030582	0.83563	0.681378824067362	0.538163644283562	0.137917414467788	9.53728833759104e-05	0.538163644283562	0.137917414467788	9.53728833759104e-05	0	0.235816202196483	0.627244340182907
rs78385361	4	7091695	G	A	rs78385361	4	7091695	G	A	885.96	55.764	2.274	4965.8	229.34	1.809	0.031945	0.022413	1.67437506477029	0.18396	0.0050808	0.83766	0.611792627833881	1215.4	54.034	1.566	3289	80.001	0.031	0.022489	0.011882	1.79502688581861	0.21506	0.0065229	0.84313	0.514086788417736	0.544839613805135	0.139793906738706	9.72113093045124e-05	0.544839613805135	0.139793906738706	9.72113093045124e-05	0	0.0604476258535468	0.805789843371673
rs200883262	4	7924863	AAGACT	A	rs200883262	4	7924863	AAGACT	A	710.66	215.81	17.529	4069.1	1069.8	58.042	0.13287	0.11409	1.26353076932109	0.088289	0.0080647	0.79924	0.187246153221511	911.03	326.12	33.847	2407	878.89	83.124	0.15492	0.15511	1.26384669150204	0.078488	0.0028506	0.8619	0.785710235293251	0.23404964120958	0.0586597299620216	6.60860298651311e-05	0.23404964120958	0.0586597299620216	6.60860298651311e-05	0	4.47858081160515e-06	0.998311465475495
rs4697701	4	9946095	G	A	rs4697701	4	9946095	G	A	472.65	385.9	85.448	2822.9	2013.7	360.42	0.29491	0.26309	1.17626010177547	0.056501	0.0040628	0.9935	0.959563615099886	642.33	527.86	100.8	1872.8	1280.5	215.69	0.28697	0.25407	1.17527245815838	0.057112	0.0046883	0.99404	0.871895345115791	0.161924517310137	0.0401665187830414	5.54619581454308e-05	0.161924517310137	0.0401665187830414	5.54619581454308e-05	0	0.000109325117280144	0.99165757858578
rs7660895	4	9985445	A	G	rs7660895	4	9985445	A	G	81.924	365.39	496.69	327.64	1967.5	2901.9	0.28031	0.25233	0.861767298585635	0.057686	0.0099108	0.97879	0.810094162030995	89	522	660	180	1218	1971	0.27537	0.23419	0.821560252255673	0.058209	0.00073406	1	0.646162847386396	-0.172444387323674	0.0409738185617973	2.56903019308918e-05	-0.172444387323674	0.0409738185617973	2.56903019308918e-05	0	0.339925733028354	0.55987209335421
rs13118647	4	10187241	A	C	rs13118647	4	10187241	A	C	850.81	91.011	2.177	4524.3	657.03	15.625	0.050511	0.066219	0.742531488834361	0.10891	0.0062683	0.89234	0.108036683210444	1078.1	189.68	3.269	2969.6	383.98	15.424	0.077189	0.061566	1.42281883644276	0.10971	0.0013077	0.90219	0.428612893296377	0.0250952678920335	0.0772922897466813	0.745423201907866	0.0273405328833054	0.325164972196568	0.932991207292424	94.3494851271515	17.6975023073586	2.58966416938344e-05
rs13114828	4	10187812	C	T	rs13114828	4	10187812	C	T	850	91.777	2.223	4523.5	657.68	15.808	0.050966	0.066317	0.748233637634465	0.10874	0.0076467	0.89387	0.11435023431262	1074.8	192.82	3.38	2962.6	390.59	15.803	0.078512	0.062658	1.43512219658387	0.10962	0.00098211	0.89324	0.449902122449597	0.0329803164877951	0.0772000376054863	0.669229317736807	0.0354574798476869	0.325644966586012	0.913294611067626	94.3795070290524	17.7920336377789	2.46412806894636e-05
4-10292455	4	10292455	GTGT	G	4-10292455	4	10292455	GTGT	G	315.24	458.08	170.65	1942.5	2463.3	791.13	0.42341	0.38923	1.21158570299724	0.059282	0.0012053	0.7461	0.823998600150393	431.81	620.59	218.58	1207.1	1610	551.88	0.41612	0.40276	1.19398923617385	0.059664	0.0029618	0.75352	0.699607277244402	0.184661984365672	0.0420531109878035	1.12746971756561e-05	0.184661984365672	0.0420531109878035	1.12746971756561e-05	0	0.0302562071492415	0.861910168451915
4-16341086	4	16341086	A	ATCTC	4-16341086	4	16341086	A	ATCTC	796.43	138.84	8.709	4230.9	911.23	54.749	0.082766	0.098206	0.763043681243643	0.10471	0.0097987	0.62925	0.46848914216886	1007.3	248.2	15.512	2777.2	564.69	27.028	0.10985	0.091831	1.32852592431268	0.10543	0.0070506	0.65732	0.775229401677801	0.00491511176779869	0.0742944012227222	0.947252647883986	0.00667857252348916	0.277254966434406	0.98078225723701	92.819184086807	13.9259940943861	0.000190150522834553
rs141902108	4	20773448	A	G	rs141902108	4	20773448	A	G	922.59	21.38	0.028	5129.9	67.031	0.019	0.011354	0.0064527	2.61245397523286	0.35018	0.0061018	0.73057	0.669315645701829	1244	26.984	0	3331.9	37.132	0.001	0.010615	0.0055111	2.46926367769242	0.341	0.00803	0.77211	0.750097606038778	0.931356446320364	0.244304378453582	0.000137691337953605	0.931356446320364	0.244304378453582	0.000137691337953605	0	0.0133004745322014	0.908185396665092
rs4697186	4	20821458	G	A	rs4697186	4	20821458	G	A	135.36	454.64	353.99	663.49	2342.3	2191.2	0.3842	0.35302	0.863648000516836	0.054248	0.0068887	0.914	0.336464650491397	188.74	592.41	489.83	377.53	1534.2	1457.2	0.38155	0.33976	0.82573613966413	0.054445	0.00043656	0.93211	0.382513406271217	-0.168953639646066	0.0384285893289585	1.09979429905316e-05	-0.168953639646066	0.0384285893289585	1.09979429905316e-05	0	0.341133702855744	0.559175557028637
rs4355379	4	26835699	A	G	rs4355379	4	26835699	A	G	190.76	463.17	290.01	1192.7	2600.6	1403.4	0.44743	0.47973	1.16980842957783	0.055122	0.0044362	0.83039	0.856189596188145	269.37	629.01	372.52	769.28	1656.8	942.77	0.45941	0.47425	1.16044087782316	0.054799	0.0066192	0.83749	0.423658042586224	0.152796374873075	0.0388624388992819	8.43389406315342e-05	0.152796374873075	0.0388624388992819	8.43389406315342e-05	0	0.0106998330593414	0.917613769062195
rs6839242	4	26835952	C	T	rs6839242	4	26835952	C	T	36	326	582	290	1928	2979	0.21081	0.24129	1.18713162704768	0.059342	0.0038433	1	0.340430061768591	46	416	809	156	1117	2096	0.19984	0.21208	1.18790351344116	0.06146	0.0050841	1	0.645019921712404	0.171853607167657	0.0426902666690467	5.68320916207732e-05	0.171853607167657	0.0426902666690467	5.68320916207732e-05	0	5.78861916763627e-05	0.993929515413608
rs147493841	4	31774699	C	T	rs147493841	4	31774699	C	T	925.62	17.717	0.66	5136.9	59.314	0.802	0.010083	0.0058609	4.77407386429738	0.48137	0.0011646	0.50724	0.137713203056118	1243.7	27.239	0.057	3328.9	40.087	0.01	0.01076	0.0059524	3.17656365222002	0.39433	0.0033789	0.5867	0.750147494637205	1.31940270476551	0.305044885601628	1.52342402071071e-05	1.31940270476551	0.305044885601628	1.52342402071071e-05	0	0.42863918105351	0.512657437879372
rs140544439	4	33574627	CTTTTTTTTTCT	C	rs140544439	4	33574627	CTTTTTTTTTCT	C	923.5	20.221	0.28	5124.3	72.518	0.18	0.011007	0.0070116	3.08885354182243	0.42033	0.0072915	0.54189	0.880441111122217	1252.5	18.49	0.006	3338.6	30.357	0.003	0.0072785	0.0045062	4.70487873942194	0.498	0.001873	0.62473	0.801644370936333	1.30286259406068	0.321209334014658	4.98953034722138e-05	1.30286259406068	0.321209334014658	4.98953034722138e-05	0	0.416954163720201	0.518460783321507
4-37212689	4	37212689	C	CACAT	4-37212689	4	37212689	C	CACAT	488.7	378.94	76.315	2879.1	1965.6	352.16	0.28157	0.25688	1.20249672559963	0.068376	0.0069989	0.67725	0.502031065892894	628.2	541.91	100.83	1846.6	1289	233.29	0.29253	0.26055	1.20165527243468	0.069106	0.0078548	0.67864	0.682451671714103	0.184053716745417	0.0486051716436845	0.000152654742960445	0.184053716745417	0.0486051716436845	0.000152654742960445	0	5.18468229185142e-05	0.99425490277017
rs79440779	4	43777055	CGTTTTT	C	rs79440779	4	43777055	CGTTTTT	C	390.5	427.93	125.53	1895.7	2477.5	823.45	0.35965	0.39683	0.811216748325895	0.059346	0.00042271	0.73278	0.767474464067973	485.19	618.81	166.95	1265.2	1593.1	510.58	0.3748	0.388	0.828167376081056	0.06081	0.0019321	0.72911	0.804485697605878	-0.199131931040914	0.0424721021974021	2.7516806750949e-06	-0.199131931040914	0.0424721021974021	2.7516806750949e-06	0	0.0592346289316401	0.807709755495942
rs142810385	4	44545807	T	C	rs142810385	4	44545807	T	C	923.71	20.289	0	5137	59.966	0.005	0.010746	0.0057703	2.33249847515344	0.32638	0.009461	0.92108	0.684518812802572	1248.8	21.237	0.947	3340.3	28.545	0.111	0.0090995	0.0042694	2.55341071305701	0.34536	0.0066406	0.89759	0.840718173389543	0.889630246467354	0.237211681801612	0.000176577774839481	0.889630246467354	0.237211681801612	0.000176577774839481	0	0.0362645401010181	0.848970226036621
4-61876375	4	61876375	GCT	G	4-61876375	4	61876375	GCT	G	886.52	56.291	1.188	4976.1	217.28	3.587	0.031074	0.021594	1.57691435863964	0.17341	0.0086272	0.89775	0.444942435570131	1199.7	71.306	0.014	3257.5	109.25	2.208	0.028062	0.016869	1.81762372066234	0.18451	0.0012013	0.89986	0.194379141321849	0.522098595035098	0.126361371642175	3.59949900410328e-05	0.522098595035098	0.126361371642175	3.59949900410328e-05	0	0.314763372213604	0.574771793639879
rs59480105	4	61876386	CTT	C	rs59480105	4	61876386	CTT	C	886.38	56.426	1.189	4975.6	217.69	3.673	0.031146	0.02165	1.57811326908047	0.17341	0.0085136	0.89142	0.417929579416926	1199.5	71.437	0.015	3256.1	110.65	2.209	0.028114	0.017078	1.77423616370202	0.18459	0.0018947	0.89371	0.208104455749044	0.511145393218631	0.126387059227832	5.24828584056447e-05	0.511145393218631	0.126387059227832	5.24828584056447e-05	0	0.213919828089631	0.643712278360202
rs726232	4	61961660	G	A	rs726232	4	61961660	G	A	778.64	156.87	8.461	4432	731.39	33.406	0.092054	0.076798	1.32413577321153	0.10732	0.008896	0.74133	0.58972905673087	1017.5	243.25	10.172	2772.4	568.77	27.717	0.1037	0.092641	1.34308606549992	0.098073	0.0026329	0.79036	0.806211832146884	0.288503454453148	0.072396870852019	6.74725733573744e-05	0.288503454453148	0.072396870852019	6.74725733573744e-05	0	0.0095536097731096	0.922136712285745
rs6846224	4	61962619	A	T	rs6846224	4	61962619	A	T	2.071	59.076	882.85	4.705	240.85	4951.4	0.033484	0.024077	0.628292158596796	0.17585	0.0082188	0.79718	0.317819797776994	1.107	81.52	1188.4	2.311	133.72	3233	0.03294	0.020532	0.466400766736977	0.1825	2.9245e-05	0.79254	0.44535460492749	-0.60820257741452	0.126630424807332	1.56326564293430e-06	-0.60973109494563	0.148926321240962	4.23665962179243e-05	27.6533503178485	1.38223401414358	0.239720979742788
rs72630642	4	61963721	C	A	rs72630642	4	61963721	C	A	866.66	74.443	2.892	4873.1	315.78	8.123	0.042493	0.031944	1.55115528738771	0.16138	0.006524	0.73631	0.205898029876254	1168.2	101.42	1.325	3174.1	189.86	5.065	0.040939	0.02968	1.58722943085193	0.15924	0.0037174	0.75016	0.209656877164777	0.450648441483086	0.113348713279003	7.01518292973713e-05	0.450648441483086	0.113348713279003	7.01518292973713e-05	0	0.0102827048765428	0.919230020956873
4-73815841	4	73815841	GTGTGTGTATATATATATATATATA	G	4-73815841	4	73815841	GTGTGTGTATATATATATATATATA	G	348.77	442.41	152.77	2101.1	2409.1	686.49	0.39618	0.36389	1.22262477182333	0.062423	0.0012818	0.68498	0.92139666840168	452.39	617.98	200.55	1403.5	1535.5	429.83	0.40092	0.35549	1.17795513645410	0.063243	0.0096064	0.6882	0.757606049977848	0.182632858852332	0.0444268028200808	3.94169250250709e-05	0.182632858852332	0.0444268028200808	3.94169250250709e-05	0	0.175440016253125	0.675321665395325
rs78072723	4	79382028	G	T	rs78072723	4	79382028	G	T	885.89	57.719	0.392	4975.7	216.18	5.11	0.030987	0.021782	1.70715800072426	0.1907	0.0050383	0.7566	0.085162429981875	1199.7	71.23	0.102	3252.4	115.78	0.808	0.028102	0.017423	1.70151664932902	0.20577	0.0097909	0.7426	0.828936237919516	0.533300633049683	0.139869786223384	0.000137380971015233	0.533300633049683	0.139869786223384	0.000137380971015233	0	0.000139199702955935	0.99058654306273
rs72665770	4	87513053	T	C	rs72665770	4	87513053	T	C	797.14	142.65	4.206	4558.1	616.47	22.394	0.080011	0.06362	1.3404830043186	0.10578	0.0056016	0.91236	0.751574717977215	1103.5	162.99	4.546	3043.4	317.61	7.95	0.067697	0.049497	1.3878003337891	0.114	0.004043	0.92227	0.911373601233576	0.309079370387973	0.0775410542396376	6.71938534415606e-05	0.309079370387973	0.0775410542396376	6.71938534415606e-05	0	0.0497571130533400	0.823486455229994
rs55727138	4	87553923	G	A	rs55727138	4	87553923	G	A	793.41	146.35	4.231	4539.4	634.32	23.285	0.082	0.065508	1.33354392002591	0.10452	0.0058873	0.91267	0.823706757897117	1105.1	161.46	4.442	3043.1	318.35	7.517	0.067011	0.049479	1.36961544040228	0.11429	0.0059227	0.92299	0.788948572305093	0.299995646402833	0.0771299367094368	0.000100457636093676	0.299995646402833	0.0771299367094368	0.000100457636093676	0	0.0296980428830063	0.863177156320482
rs55798827	4	87554188	G	T	rs55798827	4	87554188	G	T	794.41	145.36	4.232	4544.3	631.12	21.562	0.081473	0.064869	1.34064387193098	0.10512	0.0052917	0.91361	0.94408676787724	1104.8	161.81	4.442	3040.1	321.47	7.471	0.067148	0.049928	1.35659787077749	0.11404	0.0074862	0.92145	0.736343917332528	0.298584305151755	0.0772924096807623	0.000111980895626473	0.298584305151755	0.0772924096807623	0.000111980895626473	0	0.00581779028154081	0.939200760078316
rs184596996	4	94673634	G	A	rs184596996	4	94673634	G	A	910.77	33.095	0.127	4914.1	280.25	2.663	0.017664	0.027475	0.632692978859055	0.17088	0.0073877	0.84289	0.51300271777783	1209.5	61.339	0.172	3249.1	117.88	2.026	0.024266	0.018096	1.72200618886958	0.20805	0.0089928	0.79764	0.370946136762038	-0.0544195639756325	0.132049132428619	0.680254381210595	0.0358264482252362	0.500580588965884	0.942944281543414	92.7697540086368	13.8307880699292	0.000200031460415695
rs17433092	4	96226609	C	T	rs17433092	4	96226609	C	T	733	204	7	3869	1220	108	0.11547	0.13816	0.823880321927762	0.0731	0.0080443	1	0.305076912341948	996	263	12	2505	799	65	0.1129	0.13787	0.813133480706534	0.075237	0.0059703	1	0.889658696362096	-0.200105883408911	0.052428724298368	0.000135236209338752	-0.200105883408911	0.052428724298368	0.000135236209338752	0	0.0156664406944003	0.900392408286405
rs34023736	4	96232835	T	C	rs34023736	4	96232835	T	C	732.01	204.35	7.64	3861.3	1231	104.66	0.11633	0.13858	0.823048622881335	0.074022	0.0085164	0.97731	0.571839076730466	997.22	262.5	11.277	2507.5	796.66	64.849	0.11214	0.13748	0.811411463710404	0.075946	0.0059281	0.9881	0.865007557022374	-0.201677339357421	0.0530086055899811	0.000142024881053970	-0.201677339357421	0.0530086055899811	0.000142024881053970	0	0.0180294010214980	0.893186224306607
rs13133222	4	96250541	T	A	rs13133222	4	96250541	T	A	742.19	194.01	7.793	3901.6	1202	93.325	0.11101	0.13361	0.811849744225897	0.075992	0.0060898	0.96619	0.94639309933153	1008.6	251.76	10.659	2539.8	768.48	60.764	0.10743	0.13209	0.797566549624258	0.077252	0.0034126	0.97718	0.765447442787715	-0.217169066142017	0.0541744418121741	6.10540083123556e-05	-0.217169066142017	0.0541744418121741	6.10540083123556e-05	0	0.0268306004698443	0.869888206056229
rs1876192	4	98727555	T	C	rs1876192	4	98727555	T	C	293.41	464.41	186.19	1776.4	2563.4	857.21	0.44321	0.41157	1.14177035406394	0.051209	0.0096257	0.99572	0.185957480850172	520.56	578.68	171.76	1319.8	1587.5	461.75	0.36278	0.37266	0.873576128325132	0.052001	0.0093443	0.99714	0.651939884139215	0.00076442877729968	0.0364870224458947	0.983284980193917	-0.00113734757600656	0.133869912964928	0.993221321100438	92.569592789969	13.4582126084559	0.000243936038304415
rs6811940	4	98777898	G	A	rs6811940	4	98777898	G	A	292.05	466.11	185.84	1774.5	2560	862.5	0.44375	0.41226	1.14098280425557	0.051197	0.0099931	0.99453	0.234623010656896	521.66	577.66	171.68	1319	1586.8	463.18	0.36232	0.37298	0.871656373347593	0.052015	0.0082714	0.99499	0.685030525365673	-0.000601210647684938	0.0364875145428318	0.986853722582914	-0.00257821742618383	0.134624908706467	0.984720553137379	92.6523874699227	13.6098630120536	0.000225000306825041
rs921521	4	98838339	A	G	rs921521	4	98838339	A	G	287	469	188	1756	2561	880	0.44756	0.41572	1.14145070311802	0.050993	0.0094753	1	0.299576515454557	509	584	178	1292	1596	481	0.36979	0.37964	0.872441217210367	0.051756	0.0083719	1	0.738871156978347	-8.43351011161203e-05	0.0363242526117265	0.998147529272515	-0.00193414963722278	0.134379920850072	0.988516328611291	92.6916406226932	13.6829615016621	0.000216409052806399
rs17027058	4	98864671	G	A	rs17027058	4	98864671	G	A	287.86	468.12	188.01	1757.2	2563.6	876.2	0.44711	0.41524	1.14186169934603	0.051038	0.0093434	0.99911	0.2559157390105	508.25	584.47	178.28	1291.6	1596.4	480.99	0.3702	0.37969	0.873270430180514	0.051788	0.008883	0.99935	0.730304941239021	0.000530894428089818	0.0363515799101205	0.988347757892844	-0.00128121154491552	0.134084922902913	0.992376149882295	92.6484552019053	13.6025832320191	0.000225874497151946
rs60388529	4	98912581	A	AGT	rs60388529	4	98912581	A	AGT	123.93	446.93	373.11	836.56	2481.7	1878.5	0.36802	0.39975	1.20323047237226	0.060403	0.0021916	0.72168	0.723776232640107	231.37	611.11	428.46	598.76	1624.2	1145.9	0.42246	0.41879	0.854404964741615	0.059872	0.0085861	0.73685	0.576054909298112	0.0123185502664361	0.0425223908135211	0.772049109320564	0.0137367268007361	0.171179974588473	0.936040589936371	93.8288917459399	16.2045447726844	5.6857546133271e-05
rs9992391	4	98916052	G	A	rs9992391	4	98916052	G	A	292.28	464.11	187.61	1769.5	2561.7	865.74	0.44456	0.41305	1.14116537610961	0.051215	0.0099257	0.99183	0.231618328345533	523.79	577.61	169.59	1321.5	1587.1	460.39	0.36066	0.3722	0.868689087212662	0.052008	0.0067955	0.99787	0.640849222024793	-0.00226421231540112	0.0364916109031376	0.950525025219815	-0.00420998196796422	0.136409917508186	0.97537901574367	92.8419260625397	13.9702384850582	0.000185727432615801
4-98918871	4	98918871	G	C	4-98918871	4	98918871	G	C	291.69	465.16	187.15	1772.2	2558.2	866.57	0.44463	0.41287	1.14196447152365	0.051146	0.0094478	0.9954	0.269124373576875	521.82	576.58	172.6	1319.7	1585	464.25	0.36262	0.37304	0.871089980802436	0.051863	0.0077886	0.99898	0.73655775330409	-0.000745450933950564	0.0364165345578494	0.983668345641284	-0.00249361084909144	0.135379931297070	0.985304312978715	92.7627699715738	13.8174411490616	0.000201457412977057
rs13134216	4	98919765	C	T	rs13134216	4	98919765	C	T	285.95	469.38	188.68	1750	2564.8	882.15	0.44848	0.4165	1.14280983797959	0.051117	0.0090148	0.99489	0.268317978687508	507.88	584.82	178.31	1290	1597	481.98	0.37035	0.38008	0.871316493642838	0.051768	0.0077937	0.99971	0.730870513222113	-0.000413810363805306	0.0363731561214235	0.990922817449724	-0.00200653344823773	0.135619943798877	0.988195514560725	92.8057745392264	13.9000369873377	0.000192794674208852
rs13110410	4	98920018	T	C	rs13110410	4	98920018	T	C	286.01	469.29	188.7	1750.6	2563.7	882.68	0.44845	0.4165	1.14266128235698	0.051107	0.0090689	0.99507	0.282174832684051	508.74	583.95	178.31	1289.7	1597.3	481.98	0.37001	0.38012	0.870297649485332	0.051761	0.0072779	0.99963	0.724620927221411	-0.00104900569001508	0.0363671251701831	0.976988299487786	-0.00265645866020273	0.136139943945696	0.984432101290596	92.8629840615511	14.0114581307398	0.000181700011057329
rs1813251	4	98921170	A	G	rs1813251	4	98921170	A	G	286.04	469.32	188.65	1748.3	2566.2	882.43	0.44842	0.41669	1.14163334984187	0.051118	0.0095627	0.99562	0.255278989537168	508.79	583.97	178.24	1290	1597	481.96	0.36997	0.38007	0.870349868910868	0.051759	0.0072991	0.99977	0.730446152314559	-0.00150954082578157	0.0363703941238658	0.966893578273614	-0.00307847531144037	0.135659945568875	0.981895487889673	92.8111432436208	13.9104176629007	0.000191732818628387
rs979946	4	98921235	C	A	rs979946	4	98921235	C	A	285.95	469.38	188.67	1751	2562.4	883.58	0.44847	0.41654	1.14246704644950	0.051093	0.0091385	0.99504	0.300235166161165	507.95	584.9	178.14	1291.4	1595.7	481.9	0.37026	0.37987	0.87195278690198	0.05177	0.0081269	0.99947	0.757237718521993	-0.000136671093983312	0.0363651994725218	0.997001322674777	-0.00178614049998151	0.135104938548631	0.989451959114983	92.7538994849306	13.8005261991653	0.000203279288581215
rs890470	4	98923435	A	C	rs890470	4	98923435	A	C	286.62	468.35	189.03	1749.8	2565.3	881.92	0.44831	0.4165	1.14183886234041	0.051088	0.0094251	0.99547	0.262575744171912	510.99	584	176	1319	1577	473	0.36822	0.37445	0.872310360842258	0.051792	0.0083484	0.99999	0.962479168156993	-0.000142629038410599	0.0363710180721301	0.99687110171708	-0.00185050135561747	0.134624932813780	0.989032938127626	92.6996979877217	13.6980634269391	0.000214675740898840
rs17548431	4	98923768	C	G	rs17548431	4	98923768	C	G	286.66	468.32	189.02	1748.8	2565.5	882.72	0.44828	0.41668	1.14085730304979	0.051085	0.0098883	0.99554	0.263853582957092	510.96	584.06	175.98	1319	1577	473	0.36822	0.37445	0.872284191923969	0.051795	0.0083393	0.99993	0.962479168156993	-0.00057765626232753	0.0363709743408650	0.98732825707286	-0.00229393562327697	0.134209931027795	0.98636310525131	92.6544747631984	13.6137303700207	0.000224537283686432
rs1426672	4	98923984	T	C	rs1426672	4	98923984	T	C	286.71	468.28	189	1749.2	2565.6	882.17	0.44825	0.41658	1.14117678782043	0.051087	0.0097399	0.99575	0.260371821862241	511	584	176	1319	1577	472.98	0.36822	0.37444	0.872353977450707	0.051793	0.0083724	0.99996	0.962937715378378	-0.000406718607921921	0.0363710035362737	0.991077844901129	-0.00211480291862107	0.134309931954972	0.987437273983035	92.6654127817955	13.6340324308639	0.000222122302927175
rs1426674	4	98924247	C	A	rs1426674	4	98924247	C	A	286.66	468.33	189	1749.8	2565.2	881.98	0.44827	0.41651	1.14163334984187	0.051088	0.0095182	0.99559	0.263664738698523	510.99	583.93	176.07	1318	1578	473	0.36825	0.37459	0.871769696041943	0.051799	0.0080679	0.99996	0.98444784297739	-0.000521397859307451	0.0363734420672554	0.988563055030497	-0.00224937640068226	0.134844931796636	0.986690938650003	92.7225024936206	13.7409871885687	0.000209825191712421
rs1593573	4	98925293	T	C	rs1593573	4	98925293	T	C	286.72	468.29	188.98	1748	2568.2	880.86	0.44823	0.41657	1.14121102363760	0.051103	0.0097441	0.99582	0.230562592727009	511	583.93	176.07	1318	1578	473	0.36824	0.37459	0.871769696041943	0.051799	0.0080653	0.99995	0.98444784297739	-0.000748479085880632	0.0363788545116527	0.98358503081854	-0.00243703588296448	0.134659934355188	0.985560908112022	92.7003793365842	13.6993420084388	0.000214529636507144
rs62318471	4	98925848	G	A	rs62318471	4	98925848	G	A	286.79	468.26	188.95	1749.5	2566.4	881.16	0.44818	0.41646	1.14146211768213	0.051096	0.0096132	0.99579	0.248765538978354	511	584.79	175.21	1319	1577	472.99	0.3679	0.37444	0.870828693003324	0.051813	0.0075981	0.99989	0.962708438748943	-0.00111459521197878	0.0363811766470966	0.97555936081277	-0.00286367276439285	0.135309931323923	0.98311498863246	92.7693386336309	13.8299935418238	0.000200116060520839
rs70953102,rs71588927	4	98926121	T	TAAAAA	rs70953102,rs71588927	4	98926121	T	TAAAAA	381.71	432.84	129.45	2317	2339	540.99	0.36639	0.32913	1.20516923371687	0.055995	0.00085981	0.9111	0.16722747173627	650.98	495.19	124.81	1671.3	1391.1	306.61	0.293	0.29747	0.8598305018772	0.05633	0.0073417	0.91151	0.483291011394497	0.0188069743505197	0.0397123547431918	0.635799487161831	0.0178557233666035	0.168819990803537	0.915766564913029	94.4662575988434	18.0709532086459	2.12823510121751e-05
rs10022061	4	98926821	T	C	rs10022061	4	98926821	T	C	286.78	468.22	189.01	1749.2	2566.4	881.33	0.44822	0.4165	1.14141646011058	0.05109	0.0096285	0.99581	0.248910617191338	511	584	176	1319	1577	472.99	0.36821	0.37444	0.872301637782265	0.051792	0.0083443	0.99997	0.962708438748943	-0.000340354560931400	0.0363717397229151	0.992533772423286	-0.00204070128305256	0.134444932923687	0.987889602895871	92.6798544237719	13.6609305045444	0.000218962966703984
rs4441757	4	98927059	T	C	rs4441757	4	98927059	T	C	286.75	468.28	188.98	1749	2566.6	881.44	0.44822	0.41653	1.14127949835324	0.051092	0.0096963	0.99576	0.247853249026113	510.16	584.54	176.3	1318.9	1577.1	472.95	0.36866	0.37445	0.873637280794426	0.051809	0.0091195	0.99973	0.965821473328793	0.000392001122651267	0.0363783480140205	0.991402424578279	-0.00133195925572518	0.133619928696108	0.992046604603586	92.5864306634651	13.4887792182895	0.000239994283076861
rs991169	4	98928567	C	A	rs991169	4	98928567	C	A	287.23	467.8	188.97	1751.9	2565.9	879.21	0.44796	0.41604	1.14223857588802	0.051069	0.0092112	0.99695	0.245661125086746	511	584	176	1318	1578	472.99	0.36821	0.37459	0.871691240299861	0.0518	0.0080259	0.99998	0.984677253877732	-0.000244240271951718	0.0363669289773159	0.994641448078209	-0.00202590555473346	0.135154928425623	0.988040552771772	92.7583630979247	13.8090325919742	0.000202361016487518
rs1527520	4	98929164	A	G	rs1527520	4	98929164	A	G	287.31	467.75	188.94	1753.6	2563.7	879.68	0.4479	0.41592	1.14247847117708	0.051057	0.0090863	0.99692	0.269340738450795	511	584	176	1318	1578	472.99	0.36821	0.37459	0.871699957255849	0.0518	0.0080319	0.99997	0.984677253877732	-0.000101040203353372	0.0363625948214976	0.997782932848214	-0.00191374320542678	0.135254926237524	0.988710982644428	92.770742017536	13.8326782973535	0.000199830336764517
rs13116691	4	98929771	A	C	rs13116691	4	98929771	A	C	286.68	468.32	189	1749.1	2565	882.9	0.44826	0.41667	1.14076603811619	0.051079	0.0099284	0.99548	0.269620649031797	510.51	583.28	177.21	1316.1	1577.6	475.36	0.36888	0.37523	0.87178713161022	0.051806	0.0080836	0.99747	0.94060378572555	-0.000854938676937381	0.0363726163197558	0.981247442920216	-0.00261592485404037	0.134454928072956	0.98447751664238	92.6804917151071	13.6621199276999	0.000218824312079091
rs1527517	4	98931907	C	T	rs1527517	4	98931907	C	T	286.71	468.31	188.98	1748.5	2566.7	881.8	0.44824	0.41661	1.14102844448054	0.051094	0.0098229	0.9957	0.248146045175611	511	584	176	1318.8	1576.9	473.26	0.36821	0.37451	0.8721708023495	0.051789	0.0082697	0.99983	0.956790258008231	-0.000604948159364391	0.0363721437060083	0.98673004958409	-0.00228694513397842	0.134349934113875	0.986418824033513	92.6693627673471	13.6413788905784	0.000221254886510036
rs13115356	4	98933171	T	C	rs13115356	4	98933171	T	C	286.49	467.85	189.66	1748.2	2566.4	882.41	0.44871	0.4167	1.14304985324629	0.051127	0.0089234	0.99379	0.253554494177383	509.48	584.65	176.87	1313.3	1580.4	475.36	0.36916	0.37564	0.86803781465499	0.051864	0.0063576	0.99734	0.997812321317881	-0.00194063613635363	0.0364100204017595	0.957493273022253	-0.00377210237809752	0.137609930907060	0.97813148106283	92.9978596414806	14.2813475423029	0.000157417055580811
rs60988729	4	98933288	A	ATAAG	rs60988729	4	98933288	A	ATAAG	289.61	466.86	187.52	1763.7	2559.4	873.92	0.44593	0.4144	1.14113114166184	0.051194	0.009911	0.99293	0.289514670546258	512.9	583.16	174.94	1324.9	1574.1	470.01	0.36705	0.37312	0.87313071808895	0.051879	0.0089207	0.99729	0.943031243837124	-4.6070972208101e-05	0.0364393944394184	0.99899122067756	-0.00169312169860662	0.133844935029734	0.98990712921134	92.5866462723869	13.4891715240191	0.000239944112227719
rs7659006	4	98934529	T	C	rs7659006	4	98934529	T	C	287.01	467.97	189.02	1754.7	2561.2	881.11	0.4481	0.41595	1.14312986953655	0.051034	0.0087613	0.997	0.302467829651017	510.84	584.09	176.07	1319	1577	473.01	0.3683	0.37445	0.872537191022723	0.051795	0.0084766	0.99983	0.962249903621274	0.000708950316969839	0.0363525549392087	0.984440580341417	-0.00114515165667112	0.135059922326934	0.993234944436049	92.7537797163231	13.8002980982049	0.000203303969977808
rs7659593	4	98934823	T	C	rs7659593	4	98934823	T	C	287.02	467.91	189.07	1753.2	2565.2	878.69	0.44812	0.41587	1.14386170681600	0.051072	0.0084959	0.99703	0.250697016768933	510.99	583.98	176.03	1318	1578	473.01	0.36823	0.37459	0.871734825951508	0.051801	0.0080521	0.99997	0.984218436317485	0.000495138517896787	0.0363683583502619	0.989137503241708	-0.00129198023962014	0.135839929882733	0.99241139519618	92.830658204759	13.9482818445591	0.000187909320610524
rs146370332,rs35926872	4	98934933	ATTGT	A	rs146370332,rs35926872	4	98934933	ATTGT	A	285.56	468.71	189.72	1742.5	2568.6	885.9	0.44924	0.41759	1.14151919221486	0.051161	0.0096768	0.99323	0.245833757497022	510.79	584.06	176.15	1316.9	1578.8	473.36	0.36835	0.37481	0.871299067487227	0.051817	0.0078431	0.99922	0.996249010262875	-0.000984262665908203	0.0364060049062143	0.97843124156556	-0.00257996100396107	0.135064942121372	0.984760028437098	92.7334059904651	13.761605487906	0.000207534654985575
rs7659801	4	98934966	T	A	rs7659801	4	98934966	T	A	287.15	467.84	189.01	1753.3	2563.9	879.79	0.44801	0.41596	1.14280983797959	0.051051	0.0089282	0.99711	0.267798794575691	511	583.93	176.07	1318	1578	473	0.36824	0.37459	0.871760978388571	0.051799	0.0080633	0.99997	0.98444784297739	9.38413174840225e-05	0.0363600813158609	0.997940751160249	-0.00173291785173421	0.135364925433670	0.98978590185962	92.7834637050707	13.8570632659694	0.000197253923997276
rs62318502	4	98935374	A	G	rs62318502	4	98935374	A	G	287.05	467.97	188.98	1750.9	2563.7	882.35	0.44806	0.41644	1.14066337379273	0.051037	0.0099166	0.99731	0.280614999288985	511	584	176	1319	1577	473	0.36821	0.37445	0.872301637782265	0.051792	0.008343	0.99998	0.962479168156993	-0.000535684600211084	0.0363526018479277	0.988242959723667	-0.00236028111135965	0.134114921919387	0.985958798453235	92.6513097568902	13.6078670745119	0.000225239648641851
rs13122456	4	98936011	A	G	rs13122456	4	98936011	A	G	286.64	468.32	189.03	1749.3	2567.7	879.97	0.4483	0.41636	1.14258129886667	0.051108	0.0091085	0.9959	0.231467148660318	511	584	176	1319	1577	472.99	0.36821	0.37444	0.872310360842258	0.051792	0.0083481	0.99998	0.962708438748943	0.000134008194101101	0.0363782326994565	0.997060802041869	-0.00152961170804004	0.134949937009594	0.99095644310364	92.7320124630024	13.7589669067196	0.000207826369909569
rs10025364	4	98936922	G	A	rs10025364	4	98936922	G	A	285.78	469.19	189.02	1750.2	2563.8	883.02	0.44875	0.41657	1.14361008491993	0.051088	0.0086207	0.99479	0.282763867207785	509.84	583.75	177.42	1313.6	1579.2	476.23	0.36923	0.37573	0.871107402776271	0.05187	0.0078086	0.99548	0.963350729240437	0.000167177702543458	0.0363980001736098	0.996335292100129	-0.00175209575281063	0.136089919627920	0.98972788333505	92.8451121058737	13.9764593771055	0.00018511389878606
rs9992281	4	98937089	T	C	rs9992281	4	98937089	T	C	287.04	468	188.96	1753.6	2564.9	878.51	0.44805	0.41581	1.14378163929892	0.051065	0.0085216	0.9972	0.252578607844244	511	584	176	1319	1577	472.99	0.36821	0.37444	0.872319083989482	0.051792	0.0083507	0.99998	0.962708438748943	0.000784925966968358	0.0363627160832541	0.982778193029157	-0.000992004430870316	0.135469929715871	0.994157390147747	92.793686465688	13.8767206733182	0.000195201384926347
rs9992360	4	98937123	T	C	rs9992360	4	98937123	T	C	286.66	468.21	189.12	1749.1	2565.8	882.15	0.44834	0.41659	1.14154202282701	0.051089	0.0095655	0.99567	0.258623549897432	511	584	176	1318	1578	472.99	0.36821	0.37459	0.871699957255849	0.0518	0.008029	0.99999	0.984677253877732	-0.000601434081336241	0.0363741492246831	0.986807853569906	-0.00232937376432198	0.134844931793984	0.986217658260005	92.7222195727184	13.7404530130009	0.000209884871859245
rs13136930	4	98937933	A	T	rs13136930	4	98937933	A	T	287.02	467.92	189.05	1751.8	2564.3	880.92	0.44811	0.41622	1.14203299144752	0.051053	0.0092817	0.99713	0.268584923962243	510.98	583.91	176.11	1317.9	1578	473.05	0.36826	0.37461	0.871752260822375	0.051801	0.0080581	0.99988	0.984124034948858	-0.000256107522892554	0.0363614956416106	0.994380249071902	-0.00207755981633713	0.135029924871467	0.98772429516087	92.7470477471004	13.7874890821213	0.000204694810474915
rs7696686	4	98938445	T	C	rs7696686	4	98938445	T	C	286.71	468.16	189.13	1747.1	2569.1	880.83	0.44832	0.41665	1.14131373725177	0.051114	0.009711	0.99586	0.222151219243398	510.79	584.21	176	1318.3	1577.5	473.18	0.3683	0.37457	0.871935348020631	0.051803	0.0081595	0.99963	0.970978292528789	-0.000627729561282375	0.0363842081319332	0.98623493804745	-0.00229830507948890	0.1346099355785	0.986377728812684	92.692832458329	13.6851932612361	0.000216152019093641
rs7672720	4	98938760	A	T	rs7672720	4	98938760	A	T	287.4	468.11	188.49	1759.8	2561.3	875.85	0.44761	0.41495	1.14592251205657	0.051094	0.0076816	0.99563	0.277627200431167	511.08	584.09	175.83	1319.5	1577.5	472.04	0.36812	0.37423	0.872676808142358	0.051818	0.008585	0.99946	0.9872778030757	0.00192627642610009	0.0363821854067471	0.957775256367818	0.000146762643171802	0.136199931336177	0.999140237272666	92.8631046487307	14.0116948726472	0.000181677135771552
rs7672901	4	98938781	C	T	rs7672901	4	98938781	C	T	287.32	468.1	188.59	1757.3	2562.3	877.45	0.44771	0.41535	1.14446811420438	0.051093	0.0082625	0.99562	0.274580492896182	511.08	584.02	175.9	1319.5	1577.5	472.04	0.36814	0.37423	0.872764080186702	0.051817	0.0086287	0.99943	0.9872778030757	0.00133167581648230	0.036381478247474	0.970801451362612	-0.000437548721543737	0.135514930292371	0.997423805907005	92.7910514588763	13.8716484698907	0.000195728933228945
rs10031751	4	98939134	G	A	rs10031751	4	98939134	G	A	286.68	468.37	188.95	1749.3	2566.8	880.93	0.44823	0.41646	1.14182744400888	0.051108	0.0094566	0.99557	0.243874125596219	511.02	583.95	176.02	1318.4	1577.7	472.94	0.36821	0.37452	0.871935348020631	0.051804	0.008159	0.99975	0.97840867294945	-0.000381289104968305	0.0363823902881303	0.991638286576625	-0.00207219555011681	0.134834934597745	0.987738283410365	92.7179000660144	13.7323026196467	0.000210797589252576
rs13144564	4	98939276	A	G	rs13144564	4	98939276	A	G	287.24	467.83	188.93	1754	2564.8	878.13	0.44793	0.41573	1.14362152107796	0.051071	0.0085972	0.99673	0.251692091711055	511.01	584.04	175.95	1318	1578	472.94	0.36819	0.37458	0.871647656827442	0.051804	0.0080065	0.99992	0.985824371326233	0.000349879267419265	0.0363690353650986	0.992324268245824	-0.00144616401848512	0.135784929022223	0.991502369686634	92.8245661704735	13.9364395764484	0.000189096817204359
rs13150658	4	98939442	G	T	rs13150658	4	98939442	G	T	287.13	467.84	189.04	1755.3	2562.2	879.54	0.44804	0.41575	1.14390746219938	0.051043	0.0084381	0.9971	0.284689937592639	511	584	176	1319	1577	472.99	0.36821	0.37444	0.872310360842258	0.051792	0.0083481	0.99999	0.962708438748943	0.000894164148801682	0.0363547698745245	0.980377599779504	-0.000937921834649177	0.135529925528626	0.994478360591765	92.8031230109672	13.8949158297951	0.000193320705656919
rs76668593	4	98939830	A	G	rs76668593	4	98939830	A	G	301.84	463.61	178.54	1837.6	2524.6	834.72	0.43469	0.40351	1.14589959383551	0.052284	0.00919	0.95579	0.509214411034564	532.18	573.43	165.37	1363.6	1561.2	444.13	0.3557	0.36353	0.868089898486369	0.053307	0.0079611	0.95329	0.934458732053447	5.47111671430067e-05	0.0373268001690596	0.998830513739763	-0.00244047525121556	0.138824863713681	0.985974290325704	92.7678201599964	13.8270897865215	0.000200425554543582
rs7659724	4	98944063	C	T	rs7659724	4	98944063	C	T	286.96	468.04	188.99	1752.9	2566.2	877.94	0.44811	0.41582	1.14409050203613	0.051079	0.0084083	0.99718	0.237941573177938	511	584	176	1319	1577	473	0.36821	0.37445	0.872292914809502	0.051792	0.0083364	0.99999	0.962479168156993	0.000869877030491892	0.0363677701263105	0.980917299154003	-0.000874793129700638	0.135619932602484	0.994853418088465	92.8076747517902	13.9037093775605	0.000192418344164058
rs35530090	4	98944295	G	A	rs35530090	4	98944295	G	A	287.06	467.93	189.01	1751	2566.9	879.04	0.44806	0.4161	1.14246704644950	0.051073	0.0091098	0.9975	0.235234994694392	511	584	176	1319	1577	473	0.36821	0.37444	0.872301637782265	0.051792	0.0083424	0.99999	0.962479168156993	0.000170810651060130	0.0363656043587597	0.996252319119275	-0.00157794070827619	0.134904930375989	0.99066760704797	92.7320756383067	13.7590865044036	0.000207813138555557
rs11097593	4	98944465	G	A	rs11097593	4	98944465	G	A	288.29	467.94	187.78	1759.9	2560.3	876.83	0.44677	0.41504	1.14138221813041	0.051076	0.0096257	0.99625	0.292995027156747	511.02	584.01	175.97	1322.6	1573.4	472.98	0.3682	0.3739	0.875053720195452	0.051786	0.0099565	0.99905	0.884214826723581	0.00121896309834747	0.0363646099251464	0.973259448397947	-0.000477571939332372	0.132854928920715	0.997131860597658	92.5064980428737	13.3448954270172	0.000259127008004456
rs4345191	4	98945408	A	G	rs4345191	4	98945408	A	G	287.17	467.89	188.94	1752.6	2566.1	878.32	0.44797	0.41589	1.14304985324629	0.051074	0.0088514	0.99718	0.240287830075971	511	584	176	1319	1577	473	0.36821	0.37445	0.872292914809502	0.051792	0.0083364	0.99999	0.962479168156993	0.000421799176631807	0.0363659653461515	0.990745756320202	-0.00132839328228462	0.135164930968076	0.992158561981723	92.7598697621203	13.8119062384831	0.000202051749258469
rs1426668	4	98945585	T	A	rs1426668	4	98945585	T	A	287.07	467.94	188.98	1752.6	2566	878.44	0.44804	0.4159	1.14334708484656	0.051069	0.0087147	0.99724	0.241787433340411	511	584	176	1319	1577	473	0.36821	0.37444	0.872301637782265	0.051792	0.0083424	0.99999	0.962479168156993	0.000571786637465377	0.0363641603046489	0.987454655144097	-0.00119257575763175	0.135289930203905	0.992966768034175	92.7739400592593	13.8388002341633	0.000199180348804062
rs6831925	4	98947401	T	C	rs6831925	4	98947401	T	C	286.71	468.3	188.99	1750.2	2565.6	881.12	0.44824	0.41638	1.14209009452466	0.051088	0.0093073	0.9957	0.255882154237216	511	583.93	176.07	1318	1578	473	0.36824	0.37459	0.871769696041943	0.051799	0.0080681	0.99995	0.98444784297739	-0.000318633793690334	0.0363734420672554	0.993010567091371	-0.00204957725758081	0.135044932099212	0.987890968981975	92.7440423020217	13.7817782520786	0.000205317995042198
rs13127542	4	98949159	C	T	rs13127542	4	98949159	C	T	287.08	467.83	189.09	1752.1	2565.6	879.29	0.4481	0.41602	1.14311843829501	0.051085	0.0088368	0.99638	0.248800054160132	511.33	582.99	176.68	1319.2	1577	472.83	0.36835	0.37439	0.872650628230815	0.051807	0.0085554	0.99869	0.964733937598465	0.000664374319575542	0.0363751287191286	0.985427830505707	-0.00109241939402920	0.134989929889518	0.993543110545959	92.737411790842	13.7691959285122	0.000206697773150633
rs1426667	4	98949772	T	C	rs1426667	4	98949772	T	C	287.13	467.89	188.97	1753.7	2563.1	880.24	0.44801	0.41597	1.14271841684944	0.051048	0.0089641	0.99695	0.278221607473091	511	583.93	176.07	1319	1577	472.99	0.36824	0.37444	0.872380148462593	0.051792	0.0083871	0.99995	0.962708438748943	0.000392789275743086	0.0363565762756187	0.991379980345276	-0.00141827783951992	0.134969925593923	0.991615901388487	92.742577899186	13.7789973644750	0.000205622146309814
rs12233867	4	98950233	A	G	rs12233867	4	98950233	A	G	286.72	468.3	188.98	1749.9	2567.3	879.76	0.44823	0.41628	1.14266128235698	0.051111	0.0090726	0.99556	0.234340427195387	511	584	176	1319	1577	472.98	0.36821	0.37444	0.872319083989482	0.051793	0.0083544	0.99997	0.962937715378378	0.000169091127111373	0.0363796610857586	0.99629147963746	-0.00149001680248925	0.1349799374143	0.991192489191772	92.7346798862833	13.7640184375639	0.000207268246456893
rs28858828	4	98950442	C	G	rs28858828	4	98950442	C	G	287.16	467.89	188.95	1753.5	2565.5	878.02	0.44798	0.41577	1.14365583023822	0.05107	0.0085789	0.99703	0.24483041641402	511	584	176	1318	1578	473	0.36821	0.37459	0.871682523431042	0.0518	0.0080209	0.99999	0.98444784297739	0.000376983742573708	0.0363672900889963	0.991729267691513	-0.00141173387096774	0.135779929601092	0.991704367730572	92.8247381657933	13.9367736412447	0.000189063215091601
rs201625203	4	98951353	AG	A	rs201625203	4	98951353	AG	A	411.31	420.65	112.05	2437.9	2261.8	497.21	0.34149	0.31329	1.16457940956386	0.058144	0.0087826	0.86721	0.407319198729602	665.74	499.64	105.61	1655.1	1434.3	279.65	0.27965	0.29587	0.849378817164999	0.059511	0.0060829	0.87231	0.206575681963798	-0.00177851208225022	0.0415889017150537	0.965889579345272	-0.00519020074617409	0.157804794294534	0.973762301961129	93.0505906594587	14.3897121467031	0.000148612018347261
rs6833691	4	98951508	A	G	rs6833691	4	98951508	A	G	286.66	468.41	188.93	1747.7	2569.1	880.18	0.44823	0.41654	1.14149636205932	0.051119	0.0096274	0.99552	0.219590059881586	511	584	176	1319	1577	473.01	0.36821	0.37445	0.872292914809502	0.051792	0.0083366	0.99998	0.962249903621274	-0.000386110582684604	0.0363821989637067	0.991532510440424	-0.00201625124920994	0.134484938371400	0.988038248018497	92.6801111245208	13.6614095789061	0.000218907108924804
rs4699584	4	98952019	A	G	rs4699584	4	98952019	A	G	286.74	468.26	189	1748.4	2568.5	880.1	0.44823	0.41646	1.14179318969938	0.051111	0.0094761	0.99593	0.224755343963645	511	583.93	176.07	1319	1577	473	0.36824	0.37445	0.872380148462593	0.051791	0.0083824	0.99995	0.962479168156993	-0.000186604938569382	0.0363789679704601	0.995907290534978	-0.00183500081744881	0.134564937205843	0.989119948508288	92.6900841454988	13.6800480320747	0.000216745063155832
rs13131174	4	98952557	T	C	rs13131174	4	98952557	T	C	287.19	467.75	189.06	1752.3	2566.2	878.45	0.44803	0.41592	1.14317559564585	0.051076	0.0087952	0.99712	0.239570639220603	510.98	584.02	176	1319	1577	472.99	0.36822	0.37444	0.872353977450707	0.051794	0.0083746	0.99995	0.962708438748943	0.000512004991150672	0.0363673796630513	0.98876720329512	-0.00123840818138107	0.135184930993344	0.992690805548283	92.7614490020168	13.8149195920375	0.00020172795793727
rs11730158	4	98953151	C	G	rs11730158	4	98953151	C	G	286.71	468.33	188.96	1748.2	2569.2	879.64	0.44823	0.41644	1.14195305193603	0.051124	0.0094199	0.99573	0.216969361530179	511	584	176	1318	1578	473	0.36821	0.37459	0.871673806649392	0.0518	0.0080159	0.99999	0.98444784297739	-0.000526203757551802	0.0363867746008916	0.988461873165867	-0.00217119256516585	0.135039938568724	0.98717204399205	92.7383184296105	13.7709150464216	0.000206508705013930
rs28818180	4	98953625	A	G	rs28818180	4	98953625	A	G	286.7	468.17	189.12	1749.3	2565.9	881.86	0.44832	0.41655	1.14166759935611	0.05109	0.0095091	0.99572	0.256490035209222	511	583.93	176.07	1318	1578	473	0.36824	0.37459	0.871760978388571	0.051799	0.0080628	0.99996	0.98444784297739	-0.000516400057278488	0.0363741638623390	0.988672899971958	-0.00223977532903273	0.134864932207332	0.98674970595018	92.7243799023658	13.7445329275119	0.000209429481300538
rs13139216	4	98953926	T	C	rs13139216	4	98953926	T	C	286.64	468.29	189.07	1748.7	2567.1	881.24	0.44832	0.41655	1.14174751888521	0.051102	0.0094845	0.99558	0.242256861464293	511	584.79	175.2	1319	1577	473	0.3679	0.37444	0.870811276603629	0.051813	0.0075915	0.9999	0.962479168156993	-0.00101361489860022	0.0363833422710643	0.977774359835624	-0.00274994044630662	0.135444932662381	0.983801650974918	92.782909643111	13.8559994478310	0.000197365621289469
4-98954278	4	98954278	AC	A	4-98954278	4	98954278	AC	A	388.47	434.71	120.82	2331.9	2314.6	550.46	0.35824	0.32861	1.16658420978225	0.057054	0.0069212	0.87827	0.500195897059806	637.17	519.68	114.13	1595.5	1453.8	319.66	0.29424	0.31064	0.848148110358175	0.057861	0.0044198	0.88689	0.66095533679054	-0.00307145173696687	0.0406255824673065	0.939734248036175	-0.00516454481931114	0.159389933630673	0.974151506633812	93.5022539790234	15.3899520967997	8.74520823623826e-05
rs116103936	4	98954531	T	C	rs116103936	4	98954531	T	C	287.56	467.92	188.52	1752.1	2567.5	877.32	0.44754	0.41584	1.14193021310338	0.051183	0.0095146	0.99361	0.223162075100122	511.53	583.75	175.72	1319.7	1576.8	472.56	0.36789	0.37428	0.871708674299006	0.051824	0.0080672	0.99876	0.96407247026561	-0.000609763532926452	0.036416358737595	0.986640669406264	-0.00216773593252352	0.135009944639267	0.987189619809392	92.7234011478497	13.7426841896677	0.000209635709641276
rs115712871	4	98954535	A	T	rs115712871	4	98954535	A	T	287.96	467.44	188.59	1755.8	2564.5	876.68	0.44737	0.41542	1.14277555419871	0.051133	0.0090501	0.99528	0.248966896224875	511.53	583.67	175.79	1320.6	1575.8	472.56	0.36792	0.37414	0.872406320259622	0.051816	0.00843	0.99872	0.942957052704574	0.000270931090346871	0.0363955650047601	0.99406054728037	-0.00138976928619056	0.134979937175719	0.991785031997682	92.7283235792043	13.7519870540468	0.000208600038340556
rs11932831	4	98954993	A	G	rs11932831	4	98954993	A	G	288.01	467.51	188.48	1757.5	2563.5	875.99	0.44728	0.41519	1.14344999071489	0.051126	0.0087402	0.99516	0.25599906214952	511.53	583.75	175.72	1320.6	1575.8	472.57	0.36789	0.37414	0.872319083989482	0.051816	0.0083845	0.99875	0.942727890976938	0.000539032272733067	0.0363930404568584	0.98818263607279	-0.00114377890264178	0.135324936379160	0.993256286046148	92.7663306033408	13.8242425132374	0.000200729496720675
rs13138229	4	98955376	C	T	rs13138229	4	98955376	C	T	287.55	467.95	188.5	1753.6	2565	878.32	0.44753	0.41578	1.14199873097168	0.051163	0.0094493	0.99337	0.2504634616421	511.53	583.67	175.79	1319.6	1576.8	472.55	0.36792	0.37428	0.871795849525125	0.051824	0.0081102	0.99873	0.96512327677953	-0.000477262577954871	0.0364091531726430	0.989541378907668	-0.00208392694458846	0.134989941127421	0.98768302971771	92.7240530615013	13.7439155130278	0.000209498331689373
rs4699321	4	98955950	C	T	rs4699321	4	98955950	C	T	287.05	467.95	188.99	1753.1	2565.5	878.42	0.44806	0.41585	1.14364439373710	0.051072	0.0085858	0.99692	0.246419646744624	511	584	176	1318	1578	472.99	0.36821	0.37459	0.871699957255849	0.0518	0.008029	0.99999	0.984677253877732	0.000376455215190044	0.0363680122809903	0.99174102676306	-0.00140709476669244	0.135764929960379	0.991730713585932	92.8228754843024	13.9331566257884	0.000189427355038241
rs4492007	4	98959848	A	T	rs4492007	4	98959848	A	T	287.12	467.89	188.99	1753.5	2565.6	877.93	0.44802	0.41576	1.14390746219938	0.05107	0.0084731	0.99725	0.243555854303235	511	584	176	1319	1577	472.99	0.36821	0.37444	0.872319083989482	0.051792	0.0083511	0.99998	0.962708438748943	0.000827436845787163	0.0363645213338587	0.981846533499418	-0.00093800246448994	0.135524930756947	0.994477682409148	92.7988392459163	13.8866501408528	0.000194172786730396
rs4292342	4	98959870	A	T	rs4292342	4	98959870	A	T	287.11	467.94	188.96	1753.7	2563.9	879.44	0.44801	0.41589	1.14315273236257	0.051055	0.0087808	0.99717	0.266541650179112	511	584	176	1319	1577	472.99	0.36821	0.37444	0.872319083989482	0.051792	0.0083511	0.99998	0.962708438748943	0.000532511034486566	0.036359104797774	0.988314697348635	-0.00126483535078961	0.135194927341491	0.992535386524608	92.7657367253373	13.8231076480504	0.000200850771274075
rs4401456	4	98959902	C	T	rs4401456	4	98959902	C	T	286.74	468.23	189.03	1749.3	2568.2	879.54	0.44825	0.41632	1.14253559652876	0.051111	0.0091305	0.99581	0.225546487335579	511	583.93	176.07	1319	1577	472.99	0.36824	0.37444	0.872388872307697	0.051791	0.0083904	0.99994	0.962708438748943	0.000147624143433056	0.0363789679704601	0.99676223081212	-0.00150530922637802	0.134884937651701	0.991095832630592	92.7247269650343	13.7451886024607	0.000209356389292314
rs11097601	4	98960103	C	T	rs11097601	4	98960103	C	T	287.19	467.86	188.95	1756	2563.2	877.8	0.44797	0.41551	1.14482295431716	0.051066	0.0080841	0.99652	0.26659982724251	511	584	176	1319	1577	472.99	0.36821	0.37444	0.872319083989482	0.051792	0.0083541	0.99996	0.962708438748943	0.00124369633874225	0.0363630771542867	0.972715931930547	-0.0005376542063638	0.135924930609263	0.99684395739822	92.84171284101	13.9698223581897	0.000185768546034137
rs79075162	4	98960674	A	T	rs79075162	4	98960674	A	T	287.3	467.75	188.95	1754.5	2564	878.45	0.44791	0.41571	1.14355290584517	0.051067	0.0086204	0.9969	0.261017497666921	511	584.04	175.95	1319	1577	472.95	0.36819	0.37444	0.872258023790735	0.051796	0.008323	0.99993	0.963625581304167	0.000654160190464409	0.0363648225500367	0.98564777356126	-0.00112655029910269	0.135404929218549	0.993361787299123	92.785922635056	13.8617864684872	0.000196758772296746
rs72882693	4	98960804	T	A	rs72882693	4	98960804	T	A	287.4	467.66	188.94	1756.6	2564.6	875.78	0.44785	0.41525	1.14562461093226	0.051093	0.0077928	0.99636	0.24439475751744	511.01	583.97	176.02	1319	1577	472.95	0.36822	0.37444	0.872336530545627	0.051796	0.0083657	0.99991	0.963625581304167	0.00154700318983626	0.0363742075279368	0.966076018364526	-0.000182297238836088	0.136264935383161	0.998932578593692	92.8731184839927	14.0313824181579	0.000179784934178362
rs13124689	4	98961182	A	T	rs13124689	4	98961182	A	T	287.92	468.11	187.97	1754.4	2567.3	875.3	0.44706	0.41543	1.14147353236038	0.051163	0.0097019	0.99561	0.217786063007714	509.98	584.67	176.34	1318.9	1576.1	474.03	0.36875	0.37462	0.8730084883447	0.051824	0.0087753	0.9985	0.927381900548661	-2.41359175755379e-05	0.0364091531726430	0.99947107600958	-0.00161805708611493	0.134064939900395	0.990370402387075	92.6233038866026	13.5562043579892	0.00023152482309563
rs13125432	4	98961253	G	A	rs13125432	4	98961253	G	A	286.73	468.19	189.09	1750.9	2566.3	879.78	0.44828	0.41619	1.14326705335176	0.0511	0.0087873	0.99576	0.24394822180892	511	584.79	175.21	1318	1578	473	0.3679	0.37459	0.870201922008997	0.05182	0.0072977	0.99992	0.98444784297739	-0.000660820213655669	0.0363850438049024	0.985509725812305	-0.00243424153598122	0.136459932469716	0.98576768505646	92.8891734036894	14.0630626616438	0.000176781673820847
rs7660866	4	98961335	G	A	rs7660866	4	98961335	G	A	287.12	467.83	189.05	1754.6	2564	878.46	0.44806	0.41571	1.14425068591902	0.05106	0.0083128	0.99707	0.261522007718275	511	583.93	176.07	1319	1577	473	0.36824	0.37445	0.872380148462593	0.051791	0.0083859	0.99995	0.962479168156993	0.00103798964672661	0.0363605645342019	0.977225781567522	-0.000751427158286619	0.135639929215433	0.995579848316604	92.8125733481697	13.9131854618001	0.000191450692294648
rs7661264	4	98961574	G	A	rs7661264	4	98961574	G	A	286.72	468.18	189.1	1750.2	2566.9	879.97	0.4483	0.41628	1.14293555397602	0.051104	0.0089415	0.99577	0.23933751459542	511	584	176	1319	1577	473	0.36821	0.37445	0.872301637782265	0.051792	0.008344	0.99999	0.962479168156993	0.000296708217509795	0.0363767901082617	0.993492106363998	-0.00137900960698692	0.135109936501787	0.991856473330083	92.7497759879763	13.7926772792345	0.000204130309473416
rs10028505	4	98962310	C	A	rs10028505	4	98962310	C	A	286.71	468.3	188.99	1750.2	2565.6	881.21	0.44824	0.41639	1.14201015101609	0.051086	0.0093372	0.99593	0.256622488417844	511.01	583.92	176.07	1317.9	1578.1	472.99	0.36824	0.37461	0.871691240299861	0.051801	0.0080268	0.9999	0.986875144314935	-0.000387995873720307	0.0363734126676876	0.991489111858682	-0.00212882546925329	0.135054931348312	0.987423734753426	92.7451128721472	13.7838119653277	0.000205095850716153
rs10028692	4	98962585	C	T	rs10028692	4	98962585	C	T	287.1	467.93	188.97	1754.2	2562.6	880.21	0.44803	0.41591	1.14301556226506	0.051041	0.008821	0.99738	0.283237980135007	511	584.04	175.96	1319	1577	472.99	0.3682	0.37444	0.872258023790735	0.051794	0.0083226	0.99996	0.962708438748943	0.000479434101684634	0.0363547388926126	0.989478071041355	-0.00135678265332546	0.135169924128083	0.991991282379201	92.7647327813202	13.8211895950190	0.000201055907083525
rs10028921	4	98962630	G	T	rs10028921	4	98962630	G	T	288.32	468.8	186.88	1771.8	2566.6	858.59	0.44627	0.41214	1.15444533593575	0.051315	0.0051306	0.99318	0.166418510914215	512.37	583.96	174.66	1326.8	1571.4	470.81	0.36715	0.37297	0.8746250489056	0.051844	0.0097674	0.99795	0.872377356558413	0.00625339455341545	0.0364707756077289	0.86385959290236	0.00492829798796744	0.138789965190231	0.97167384055887	93.0941152098998	14.4804037483151	0.000141625227147890
rs28821920	4	98962743	T	C	rs28821920	4	98962743	T	C	286.67	468.32	189	1750.4	2565.1	881.45	0.44827	0.4164	1.14211293655497	0.051083	0.0092852	0.99603	0.262358816976251	511	584	176	1318	1578	473	0.36821	0.37459	0.871691240299861	0.0518	0.0080247	1	0.98444784297739	-0.000337045661627997	0.0363719835894821	0.992606405962862	-0.00208349535344189	0.135099931038034	0.98769560525285	92.7505068085652	13.7940677174715	0.000203979289717271
rs28867388	4	98962794	A	T	rs28867388	4	98962794	A	T	287.09	467.92	189	1755.3	2563.4	878.28	0.44805	0.41562	1.14458256673833	0.051056	0.0081701	0.99727	0.266501095137114	511	584	176	1319	1577	473	0.36821	0.37445	0.872301637782265	0.051792	0.008344	0.99999	0.962479168156993	0.00115395147490521	0.0363594659733845	0.974681544473718	-0.00065067855407494	0.135829928548662	0.996177835089288	92.833080057626	13.9529952621287	0.000187438769953863
rs28887893	4	98963006	G	A	rs28887893	4	98963006	G	A	287.1	467.82	189.07	1755.5	2562	879.47	0.44807	0.41572	1.14420491680697	0.051043	0.0083125	0.99715	0.28620367969396	511.18	583.93	175.9	1318.4	1577.8	472.75	0.3681	0.37449	0.871612791618478	0.051822	0.0080103	0.99943	0.984143001980426	0.000710655455061035	0.0363651410027573	0.984408559643746	-0.00120276378987212	0.136059920334750	0.992946826977515	92.8548846064359	13.9955752275287	0.000183241348433727
rs1405767	4	98965295	T	C	rs1405767	4	98965295	T	C	287.12	467.82	189.06	1755.1	2562.6	879.34	0.44806	0.41575	1.14402185866533	0.051049	0.0083975	0.99739	0.279579433943392	511	583.93	176.07	1318	1578	473	0.36824	0.37459	0.871760978388571	0.051799	0.0080626	0.99996	0.98444784297739	0.000636872867428237	0.0363593587052285	0.986024917300796	-0.00120309632436809	0.135894925910966	0.992936311370796	92.8399203619927	13.9663251047066	0.000186114437868645
rs1405766	4	98965389	T	C	rs1405766	4	98965389	T	C	286.67	468.2	189.13	1751.3	2565.8	879.86	0.44834	0.41616	1.14367870358356	0.051098	0.0086064	0.99606	0.249011309071202	511	584	176	1319	1577	473	0.36821	0.37444	0.872310360842258	0.051792	0.0083466	0.99999	0.962479168156993	0.000646885880131662	0.0363746259081209	0.98581117913563	-0.00104818714465038	0.135429935853825	0.993824674105077	92.7848336459787	13.8596943013331	0.000196977947653276
rs1967977	4	98966141	A	G	rs1967977	4	98966141	A	G	287.34	468.65	188.01	1760.5	2562.7	873.82	0.44739	0.4147	1.14638097274742	0.051138	0.0075551	0.9961	0.255069762184148	511.01	583.99	176	1318.1	1577.9	472.99	0.36821	0.37458	0.871699957255849	0.051801	0.0080331	0.99992	0.982479496926748	0.00141416544438819	0.0363921679193048	0.96900275711653	-0.000225422464588204	0.136959943342708	0.998686761847615	92.9384437379113	14.1611843464123	0.000167796622160044
rs1967978	4	98966152	T	C	rs1967978	4	98966152	T	C	286.73	468.18	189.09	1751.1	2566.2	879.72	0.44828	0.41617	1.14334708484656	0.051098	0.0087487	0.99613	0.244832467774908	511	583.93	176.07	1318	1578	473	0.36824	0.37459	0.871760978388571	0.051799	0.0080626	0.99996	0.98444784297739	0.000207501646907554	0.036377050624713	0.995448738703913	-0.00150701549225665	0.135599934790252	0.991132741739465	92.8019275129763	13.8926080808820	0.000193558223722134
rs1967980	4	98966426	C	G	rs1967980	4	98966426	C	G	287.05	467.99	188.95	1755.2	2562	879.83	0.44804	0.41578	1.14370157738637	0.051039	0.0085202	0.99736	0.288064772908038	511	584	176	1318	1578	472.98	0.36821	0.37459	0.871691240299861	0.0518	0.0080262	0.99998	0.98490666899966	0.000484633243023044	0.0363560907635173	0.989364369968368	-0.00138092164844067	0.135794923566489	0.991886316187996	92.8306146377932	13.9481970835530	0.000187917793367687
rs28451676	4	98966990	C	T	rs28451676	4	98966990	C	T	287.06	467.98	188.96	1755.4	2562.2	879.36	0.44804	0.41571	1.14404473933130	0.051044	0.0083818	0.99722	0.283542904841638	509.51	584.21	177.28	1315	1578.6	475.38	0.3693	0.37539	0.873087062644441	0.05182	0.0088192	0.99745	0.962943263359255	0.00146393591410100	0.0363648114684273	0.967888285446714	-0.000427339220836875	0.135144919332154	0.997477028363266	92.7579489800578	13.8082429583323	0.000202446081838614
rs4699324	4	98967496	G	A	rs4699324	4	98967496	G	A	286.72	468.31	188.97	1751.7	2565.7	879.51	0.44823	0.41608	1.14351859977259	0.051097	0.0086748	0.99593	0.248381894980562	511	584	176	1318	1578	472.99	0.36821	0.37458	0.871708674299006	0.0518	0.0080372	0.99998	0.984677253877732	0.000259206870363043	0.0363770361530955	0.994314671241606	-0.00146173926716038	0.135704934569739	0.991405790481212	92.8130601299345	13.9141278218442	0.000191354731432281
rs13118892	4	98968497	T	C	rs13118892	4	98968497	T	C	287	467.89	189.11	1753.9	2563.6	879.5	0.44816	0.41587	1.14394177993801	0.05106	0.0084464	0.9968	0.269692291889979	510.95	584.05	176	1318.4	1577.5	473.14	0.36823	0.37456	0.871856877370541	0.0518	0.0081126	0.99963	0.971072795107037	0.00062892764724147	0.0363636785016364	0.986200883319806	-0.00118487923861421	0.135804927713144	0.993038655720957	92.8287640750859	13.9445977021315	0.000188277944903725
rs36028444	4	98968635	G	T	rs36028444	4	98968635	G	T	286.72	468.28	189	1751	2567	879.08	0.44824	0.41612	1.14344999071489	0.051105	0.0087151	0.99597	0.235003306789147	511	583.93	176.07	1319	1577	472.99	0.36824	0.37444	0.872406320259622	0.051791	0.0083995	0.99994	0.962708438748943	0.000578656614022122	0.0363768042708267	0.987308348913818	-0.00109454970245795	0.135274937101149	0.993544149432706	92.7674538197634	13.8263894219239	0.000200500274395887
rs17549003	4	98969132	A	C	rs17549003	4	98969132	A	C	287.06	467.98	188.95	1754.1	2565.2	877.77	0.44803	0.41569	1.14427357116159	0.051069	0.0083169	0.99724	0.246926223009691	511	584	176	1319	1577	472.99	0.36821	0.37444	0.872310360842258	0.051792	0.0083484	0.99998	0.962708438748943	0.000987409482132273	0.0363641603046489	0.978337407708146	-0.000782980869997799	0.135689930819343	0.995395937805593	92.8164806096572	13.9207531247755	0.000190681440833562
rs113449280,rs61433173,rs67119842	4	98969244	G	GT	rs113449280,rs61433173,rs67119842	4	98969244	G	GT	287.06	467.98	188.96	1756.5	2563.3	877.17	0.44804	0.4154	1.14569335047108	0.051067	0.0077366	0.99736	0.262812432794815	511	584	176	1319	1577	472.99	0.36821	0.37444	0.872319083989482	0.051792	0.0083511	0.99998	0.962708438748943	0.00162639172457987	0.0363634382148632	0.964325696561334	-0.000158224432339246	0.136304931376103	0.99907380604591	92.8814324579926	14.0477700618684	0.000178225037831159
rs10033994	4	98969582	C	T	rs10033994	4	98969582	C	T	286.68	468.29	189.02	1750.6	2566.9	879.49	0.44827	0.41619	1.14326705335176	0.051105	0.0087965	0.99612	0.237163933150429	511	584	176	1318	1578	472.99	0.36821	0.37458	0.871717391429335	0.0518	0.0080403	0.99998	0.984677253877732	0.000131412502276176	0.0363799224128613	0.997117866897793	-0.00156813375802048	0.135589935877609	0.99077245803657	92.7997520047718	13.8884105195090	0.000193990998914595
rs150763330,rs34330250,rs60754588	4	98969755	GC	G	rs150763330,rs34330250,rs60754588	4	98969755	GC	G	286.74	468.17	189.09	1750.9	2565.1	881.01	0.44828	0.41631	1.14260415072116	0.051091	0.0090711	0.99592	0.260799212707082	510.99	583.98	176.03	1319	1577	473	0.36823	0.37445	0.872371424704727	0.051793	0.0083824	0.99997	0.962479168156993	0.00022615976274383	0.0363724468790736	0.995038875970715	-0.00148117645358531	0.134924933634441	0.99124117347481	92.731562511705	13.7581151603819	0.000207920625024616
rs35052314	4	98970907	A	AT	rs35052314	4	98970907	A	AT	287.43	466.53	190.03	1746.9	2568.3	881.8	0.44841	0.41677	1.14117678782043	0.051111	0.0097744	0.99619	0.232951798146354	509.1	585.83	176.07	1317.1	1577.6	474.33	0.36899	0.37493	0.874196587613225	0.051819	0.0094692	0.99912	0.955894241887996	0.000638091935617424	0.0363886678838021	0.986009446273289	-0.00105828010205994	0.133254929862536	0.993663450355992	92.5415689587882	13.4076455822205	0.000250600761400377
rs6827516	4	98971740	T	C	rs6827516	4	98971740	T	C	288.18	468.82	187	1760.7	2562.1	874.24	0.44641	0.41472	1.14162193356546	0.051146	0.0096051	0.99566	0.262888055712052	511.02	583.91	176.07	1318.9	1577.1	473.02	0.36824	0.37446	0.872292914809502	0.051793	0.0083379	0.99988	0.964216385442303	-0.000398824811665630	0.0363922758977531	0.991256117341147	-0.0019662421343095	0.134539943080078	0.988339682915242	92.6821380455333	13.6651935527374	0.000218466419933949
rs4388092	4	98972018	T	C	rs4388092	4	98972018	T	C	287.03	467.93	189.04	1753.6	2563	880.42	0.4481	0.41599	1.14302699247783	0.051049	0.0088272	0.99744	0.279963864537073	511.01	583.99	176	1318	1578	473	0.36821	0.37459	0.871673806649392	0.0518	0.0080175	1	0.98444784297739	0.000148873574835270	0.0363597045475497	0.996733097904498	-0.00168750203121541	0.135509925076833	0.990064218417546	92.79903624988	13.8870300518224	0.000194133540208807
rs76462654	4	98972151	A	G	rs76462654	4	98972151	A	G	291.43	464.87	187.7	1775.2	2552.5	869.25	0.44506	0.41284	1.14419347481501	0.051154	0.0084576	0.99214	0.345217333050817	513.1	582.81	175.09	1326.9	1570.7	471.41	0.36703	0.37304	0.874152878876572	0.051857	0.0094946	0.99698	0.848457670182415	0.00193707357849834	0.0364173440582658	0.957579756383351	0.000234503590267443	0.134599932796358	0.998609904956234	92.678377619616	13.6581750334348	0.00021928452041875
rs5010991	4	98972179	A	G	rs5010991	4	98972179	A	G	287.11	467.98	188.91	1757.9	2562.9	876.13	0.44798	0.41516	1.14664467069525	0.051081	0.0073886	0.99613	0.262318550146662	511.28	584.02	175.7	1319.6	1577.5	471.95	0.36798	0.3742	0.872310360842258	0.051827	0.0083935	0.99936	0.988524172916042	0.00209718778452612	0.0363806044359067	0.954030794826538	0.000255371855915135	0.136724927941989	0.998509729383704	92.9183371519609	14.1209772543307	0.000171421415122608
rs13120995	4	98972762	A	G	rs13120995	4	98972762	A	G	286.93	468.09	188.98	1754.7	2563.7	878.61	0.44812	0.41571	1.14453678435131	0.051063	0.0081961	0.99735	0.264965950133418	510.15	584.55	176.3	1318.9	1577.1	473	0.36867	0.37446	0.873593600022414	0.051806	0.0090916	0.99977	0.964674952700531	0.00188105959609837	0.0363668377941916	0.958748147384846	7.14667709335731e-05	0.135069925916737	0.999577831777942	92.749233738606	13.7916457923131	0.000204242415201894
rs5860518	4	98973217	CACGAGAGCA	C	rs5860518	4	98973217	CACGAGAGCA	C	296.21	464.83	182.96	1799.6	2553.1	844.28	0.44001	0.40809	1.14505194180601	0.051528	0.008575	0.98598	0.223277141770553	520.73	583.32	166.95	1344.8	1564.7	459.49	0.36083	0.36861	0.870201922008997	0.052237	0.0077797	0.99053	0.897709840120071	8.53648624229292e-05	0.0366838985044344	0.998143293186725	-0.00165598406987760	0.137239934566184	0.990372685146276	92.8538743149283	13.9935965874349	0.000183434283490436
rs4699588	4	98973789	A	G	rs4699588	4	98973789	A	G	286.95	468.04	189.01	1755.1	2563.1	878.81	0.44812	0.41569	1.14459401262123	0.051056	0.0081642	0.99723	0.271953364796044	511	584	176	1318	1578	472.98	0.36821	0.37459	0.871699957255849	0.051801	0.0080337	0.99998	0.98490666899966	0.00084261786352452	0.0363625794781957	0.981512543124148	-0.00098932503855191	0.136179927340835	0.994203549334868	92.868615657939	14.0225228656095	0.000180633971018418
rs4699589	4	98973889	A	G	rs4699589	4	98973889	A	G	287.23	468.91	187.86	1755.3	2564	877.73	0.44737	0.41557	1.14214720045702	0.051149	0.0093658	0.99463	0.25837402421944	511.73	583.71	175.56	1321.6	1575.2	472.18	0.36776	0.37393	0.873375228919934	0.051832	0.0089998	0.99848	0.935246431423395	0.000539365511426415	0.0364068794599227	0.988179825387907	-0.00110892280469624	0.134149935962597	0.993404526791646	92.63348679841	13.5749434316383	0.000229224896349689
rs4699592	4	98974202	A	C	rs4699592	4	98974202	A	C	286.61	468.3	189.1	1751.2	2564.1	881.67	0.44835	0.41634	1.14276412650031	0.051084	0.0089905	0.99581	0.273601052402123	511	583.93	176.07	1319	1577	473	0.36824	0.37445	0.872380148462593	0.051791	0.0083869	0.99996	0.962479168156993	0.000315327779677119	0.0363692283607091	0.993082283396735	-0.00140529997592415	0.134989932794648	0.991693847992768	92.739826053847	13.7737746700943	0.000206194590241959
rs143826254	4	98974684	TAAC	T	rs143826254	4	98974684	TAAC	T	288.08	468.51	187.41	1762.1	2558	876.85	0.44668	0.41483	1.14238707655522	0.051148	0.0092519	0.99304	0.31837901925134	513.27	582.39	175.34	1322.8	1573.1	473.06	0.36706	0.37389	0.869549515250606	0.051812	0.0069806	0.99844	0.876690393526095	-0.00157011204549300	0.0363995861675413	0.96559357116577	-0.00320474268962991	0.136449942508622	0.981262141979354	92.8826542593624	14.0501815766844	0.000177996645582157
rs35938349	4	98974998	T	C	rs35938349	4	98974998	T	C	287.17	467.85	188.98	1758.7	2560.8	877.53	0.448	0.41523	1.14623195290746	0.051055	0.0075143	0.99682	0.290735336292191	511.01	584.04	175.95	1319	1577	472.97	0.36819	0.37444	0.872231856442533	0.051796	0.0083102	0.99994	0.963166998026563	0.00185804963838695	0.0363604886380755	0.95924520771103	2.94915275642349e-05	0.136589928772636	0.999827726432347	92.9121946497969	14.1087395969662	0.000172540255966691
rs149907957,rs35207184,rs67945864	4	98975270	AT	A	rs149907957,rs35207184,rs67945864	4	98975270	AT	A	287.14	467.89	188.96	1755.3	2563	878.72	0.448	0.41567	1.14417059117436	0.05106	0.0083481	0.99712	0.272645963533208	511	583.97	176.02	1318	1578	472.95	0.36822	0.37458	0.871717391429335	0.051804	0.0080438	0.99992	0.985594939506468	0.000662015622709525	0.0363650622229376	0.98547554059876	-0.00116430283487150	0.135984927213672	0.993168596513157	92.8471760211695	13.9804922218079	0.000184717251682343
rs62321565	4	98976571	G	A	rs62321565	4	98976571	G	A	292.31	464.53	187.16	1770.1	2563.5	863.48	0.44431	0.41278	1.14121102363760	0.051204	0.0098905	0.99495	0.207628536424009	522.61	578.37	170.02	1347.9	1564.1	456.99	0.3613	0.36777	0.873567392607527	0.051914	0.0092203	0.99929	0.923351132772475	0.000300082280699179	0.0364551260448858	0.993432245589813	-0.00140302892314600	0.133629929802137	0.991622875573982	92.5562526039892	13.4340937003842	0.000247092326776222
rs13112131	4	98976784	G	A	rs13112131	4	98976784	G	A	286.92	468.03	189.05	1754.1	2564.5	878.38	0.44816	0.41575	1.14463979729742	0.051072	0.0081694	0.99716	0.255868927410595	511	583.93	176.07	1318	1578	473	0.36824	0.37459	0.871760978388571	0.051799	0.0080633	0.99997	0.98444784297739	0.000849488168629287	0.0363676662015554	0.981364438942547	-0.000937690087393986	0.136164930767756	0.994505468287709	92.865120459336	14.0156535832271	0.000181295053227504
rs13112037	4	98976986	A	T	rs13112037	4	98976986	A	T	286.6	468.32	189.08	1749.1	2567.6	880.31	0.44834	0.41642	1.14255844746920	0.051111	0.0091244	0.99586	0.233841250390525	511	584	176	1318	1578	472.99	0.36821	0.37459	0.871708674299006	0.0518	0.0080345	0.99998	0.984677253877732	-0.000203586506004577	0.0363820866689786	0.995535229090215	-0.00188396980633478	0.135284936545383	0.988889067214547	92.7664117497428	13.8243975936071	0.000200712930171765
rs6854994	4	98977624	C	G	rs6854994	4	98977624	C	G	286.59	468.28	189.12	1750.7	2567	879.33	0.44838	0.41617	1.14390746219938	0.051117	0.0085304	0.99583	0.235767502825563	511	583.92	176.07	1319	1577	473	0.36824	0.37445	0.872388872307697	0.051791	0.0083892	0.99995	0.962479168156993	0.000739652563379559	0.0363811312941613	0.983779594348236	-0.000907015367014818	0.135484939550246	0.994658534339638	92.7881865089428	13.8661378478523	0.000196303708485668
4-98978083	4	98978083	G	GC	4-98978083	4	98978083	G	GC	327.81	458.09	158.09	1988.1	2481.9	726.98	0.41011	0.37867	1.15506890476558	0.053571	0.0071215	0.93847	0.282935622773341	564.04	556.81	150.15	1420.2	1533.4	415.4	0.33718	0.35088	0.848945744411184	0.053868	0.0023654	0.94839	0.961996169159617	-0.0089488049855605	0.0379849873250871	0.813752431127312	-0.0097481855952845	0.153959991281071	0.949514591807078	93.9127457472682	16.4277678980015	5.05394307531715e-05
rs34998237	4	98978084	C	CA	rs34998237	4	98978084	C	CA	288.04	468.5	187.46	1764.7	2562.1	870.14	0.44673	0.41393	1.14682814852040	0.051134	0.0073798	0.99613	0.245490388426991	513	582.59	175.41	1324	1572.1	472.87	0.36719	0.37368	0.87100287615966	0.051783	0.0076499	0.9994	0.857711652101999	0.00117978910338887	0.0363844839062542	0.974132638997879	-0.00043360649740104	0.137554946434570	0.997484878837518	93.0024057470835	14.2906256615724	0.000156643034529669
rs4699593	4	98980628	A	G	rs4699593	4	98980628	A	G	287.01	467.9	189.09	1753.9	2563.4	879.77	0.44814	0.4159	1.14365583023822	0.051053	0.0085582	0.99721	0.273206200548005	511	583.93	176.07	1318	1578	473	0.36824	0.37459	0.871760978388571	0.051799	0.0080633	0.99997	0.98444784297739	0.000463906453513407	0.0363608038846481	0.989820528817264	-0.00136368126864847	0.135734926433900	0.99198406810208	92.8224760958372	13.9323813247075	0.000189505499714970
rs4699594	4	98980775	T	C	rs4699594	4	98980775	T	C	286.91	468.46	188.63	1752.4	2563.1	881.5	0.44794	0.41622	1.14170184989784	0.051131	0.0095454	0.99343	0.283510490669613	511.23	582.72	177.05	1315	1579.9	474.1	0.36854	0.3752	0.870297649485332	0.051788	0.0073068	0.99859	0.989913783723365	-0.00146728968509309	0.0363851372203642	0.96783272953205	-0.00307544617042439	0.135719942846818	0.981921293374487	92.8116183932172	13.9113371368101	0.000191639048702563
rs6827501	4	98980987	A	G	rs6827501	4	98980987	A	G	287.04	467.94	189.02	1754	2561.7	881.3	0.44808	0.41604	1.14264985580129	0.051034	0.0089766	0.99722	0.297760577852179	511	583.93	176.07	1318	1578	472.99	0.36824	0.37459	0.871778413782492	0.051799	0.0080701	0.99996	0.984677253877732	7.7725443511159e-05	0.0363539377914274	0.998294108207265	-0.00178962681561151	0.135284921893156	0.989445431608432	92.7772968311609	13.8452318560494	0.000198499774543781
rs10032987	4	98981768	A	C	rs10032987	4	98981768	A	C	286.97	467.94	189.1	1751.8	2564.4	880.73	0.44816	0.41619	1.14243277295221	0.051057	0.0091072	0.99731	0.26638076210208	511	584	176	1318	1578	473	0.36821	0.37459	0.871682523431042	0.0518	0.0080221	1	0.98444784297739	-0.000131184668237971	0.0363625948214976	0.997121492708047	-0.00194373276091536	0.135244926221161	0.988533241019347	92.769672916978	13.8306329508685	0.000200047974418638
rs10033138	4	98981922	A	C	rs10033138	4	98981922	A	C	286.95	468.07	188.98	1754.4	2562.5	880.03	0.44811	0.41587	1.14364439373710	0.051046	0.0085541	0.99718	0.283156958443162	511	583.93	176.07	1319	1577	473	0.36824	0.37444	0.872388872307697	0.051791	0.0083892	0.99996	0.962479168156993	0.000811266030570135	0.0363555078538832	0.982196839971786	-0.00100851081295708	0.135369926057489	0.994055786341135	92.785823807809	13.8615965753992	0.000196778655348284
rs7682991	4	98982595	C	A	rs7682991	4	98982595	C	A	287.01	467.88	189.11	1754.4	2563.2	879.45	0.44814	0.41582	1.14409050203613	0.051055	0.0083766	0.99714	0.273826018992055	511	583.93	176.07	1319	1577	472.99	0.36824	0.37444	0.87239759624004	0.051791	0.0083942	0.99996	0.962708438748943	0.000990125053438429	0.0363587588122896	0.97827461973061	-0.000810403776925331	0.135559928123670	0.995230118375761	92.8047822058043	13.8981199541546	0.000192991417607979
rs7683786	4	98983023	A	G	rs7683786	4	98983023	A	G	286.96	467.97	189.07	1754.5	2562.6	879.85	0.44815	0.41585	1.14398753852437	0.051051	0.0084119	0.99715	0.281400284819512	511	583.93	176.07	1319	1577	473	0.36824	0.37445	0.872380148462593	0.051791	0.0083833	0.99996	0.962479168156993	0.000945240326018379	0.0363573140464933	0.97925843183536	-0.000864614314702083	0.135524927289630	0.994909735449572	92.8016212450839	13.8920169950359	0.000193619106718335
rs7662218	4	98983126	T	G	rs7662218	4	98983126	T	G	286.97	468.03	189	1753.3	2563	880.7	0.44811	0.41605	1.14279840993835	0.051047	0.008927	0.99719	0.281090144354999	511	583.93	176.07	1319	1577	473	0.36824	0.37445	0.872380148462593	0.051791	0.0083833	0.99996	0.962479168156993	0.000428333650818249	0.0363558691133281	0.990599787356973	-0.00138331733639496	0.135004925654669	0.99182468175056	92.7466224960749	13.7866807491938	0.000204782902514244
rs7684523	4	98983175	G	T	rs7684523	4	98983175	G	T	286.6	468.35	189.05	1748.1	2567.4	881.51	0.44833	0.41663	1.14140504600305	0.0511	0.0096438	0.99594	0.240330957315282	511	583.93	176.07	1319	1577	473	0.36824	0.37444	0.872388872307697	0.051791	0.0083892	0.99996	0.962479168156993	-0.000324996611821102	0.0363750009005818	0.992871303848657	-0.00199774000855718	0.134389934918113	0.988139683171731	92.6725904057026	13.6473877586733	0.000220547941266358
rs62321569	4	98984250	T	A	rs62321569	4	98984250	T	A	286.99	467.97	189.05	1755	2563.5	878.47	0.44813	0.41567	1.14477716231483	0.051064	0.0080999	0.9971	0.26624012764399	511	584	176	1318	1578	472.99	0.36821	0.37459	0.871708674299006	0.0518	0.0080371	0.99997	0.984677253877732	0.000904730638996695	0.0363651232620679	0.980151417580198	-0.000906091512238097	0.136254929193156	0.994694128835119	92.8755036729896	14.0360799430662	0.000179336388485996
rs62321570	4	98984276	G	A	rs62321570	4	98984276	G	A	286.57	468.29	189.14	1749	2565.3	882.74	0.44839	0.41666	1.14148494715278	0.051087	0.0095889	0.99586	0.266053998420945	511	584	176	1318	1578	473	0.36821	0.37459	0.871691240299861	0.0518	0.0080253	0.99999	0.98444784297739	-0.000626433345967223	0.036373427388086	0.9862592880658	-0.00235897472464305	0.134824931381864	0.986040463994818	92.7203412806617	13.7369077116694	0.000210281400207402
rs71588931	4	98984827	A	ACTTTGTT	rs71588931	4	98984827	A	ACTTTGTT	298.26	465.71	180.03	1819.2	2541.6	836.2	0.43738	0.40543	1.14710342030734	0.051845	0.0081178	0.97696	0.299406757302124	528.26	577.7	165.04	1352.3	1565.5	451.23	0.35711	0.36627	0.860036885962751	0.052712	0.0042304	0.97569	0.956089966760737	-0.00438186557527971	0.0369626693244828	0.905633142057317	-0.00661263086070411	0.144009914016202	0.963375697991706	93.4103734837157	15.1753668820047	9.79731853912869e-05
rs7698541	4	98986351	T	A	rs7698541	4	98986351	T	A	287.12	467.84	189.05	1756.8	2560.6	879.64	0.44806	0.41561	1.14465124375262	0.051048	0.008133	0.99662	0.302543059607206	511	584.04	175.95	1319	1577	472.97	0.3682	0.37444	0.87224057880471	0.051795	0.0083143	0.99995	0.963166998026563	0.00117904217278517	0.0363576139545633	0.974129911646283	-0.000653670810184345	0.135894926509639	0.996162094866408	92.8406195285957	13.9676890199391	0.000185979464299879
rs7698771	4	98986479	T	G	rs7698771	4	98986479	T	G	286.64	468.32	189.04	1750.2	2565.2	881.57	0.44831	0.41643	1.14219288725877	0.051091	0.0092614	0.99557	0.261930022962882	511	583.93	176.07	1319	1577	472.99	0.36824	0.37444	0.872388872307697	0.051792	0.0083879	0.99995	0.962708438748943	5.09661057564864e-05	0.036372100532634	0.998881971208581	-0.00165117994025309	0.134734933544317	0.99022214973884	92.7111911637513	13.7196628758707	0.000212220960433274
rs28516388	4	98987449	A	G	rs28516388	4	98987449	A	G	288.23	467.83	187.94	1757.4	2562.6	876.99	0.44688	0.41529	1.14076603811619	0.051079	0.0099281	0.99648	0.269254016165221	511	584	176	1319	1577	472.99	0.36821	0.37444	0.872327807223938	0.051792	0.0083589	0.99997	0.962708438748943	-0.000585568468844305	0.0363677701263105	0.987153574388297	-0.00230830645383726	0.134144930354727	0.986271033953148	92.6486378297686	13.6029211572435	0.000225833841851486
rs28472627	4	98987725	C	G	rs28472627	4	98987725	C	G	287.02	467.98	189	1753.7	2564.2	879.09	0.44809	0.41585	1.14374732636444	0.051069	0.0085389	0.9969	0.261830626687081	511	584	176	1319	1577	473	0.36821	0.37445	0.872301637782265	0.051792	0.0083407	0.99999	0.962479168156993	0.000749246632007164	0.0363641603046489	0.983561561164544	-0.00101775328867235	0.135464930474054	0.994005518671865	92.7925979218887	13.8746248532044	0.00019541919251731
rs13129503	4	98987892	T	C	rs13129503	4	98987892	T	C	286.88	468.23	188.89	1750.9	2564.4	881.7	0.4481	0.41637	1.14155343830432	0.051106	0.0095848	0.99516	0.27075452849399	511.12	584.23	175.65	1318.7	1577.6	472.7	0.36803	0.37445	0.871752260822375	0.051825	0.0080872	0.99939	0.980073290924972	-0.000546585861067081	0.0363889405913617	0.988015698894447	-0.00229276630136480	0.134819930154677	0.98643171927795	92.713567568683	13.7241374215181	0.000211715974560489
rs5860520,rs78957063	4	98990430	T	TTTTA	rs5860520,rs78957063	4	98990430	T	TTTTA	289.71	464.33	189.96	1762.5	2554.3	880.08	0.44716	0.4151	1.14592251205657	0.051562	0.0082516	0.97446	0.379296327885431	514.22	577.44	179.34	1322	1578.1	468.92	0.36826	0.37339	0.873506245030235	0.052445	0.0099154	0.97165	0.953156636984793	0.00278939369562665	0.0367680520404164	0.939526817855243	0.000654162241665146	0.135724894581414	0.996154397955598	92.6591431843363	13.6223880278694	0.00022350421478623
rs28456179	4	98991439	A	G	rs28456179	4	98991439	A	G	286.73	468.52	188.75	1750.6	2564.5	881.88	0.4481	0.41642	1.14133656375478	0.051107	0.009686	0.99532	0.270396108999743	511	583.97	176.03	1318	1578	472.96	0.36822	0.37458	0.871726108646835	0.051803	0.0080491	0.99991	0.985365511832879	-0.000717538612920732	0.0363816831328386	0.984264722847375	-0.00240710449755084	0.134739934461857	0.985746695162254	92.7079112132991	13.7134918299921	0.000212919400644829
rs13106434	4	98991651	T	A	rs13106434	4	98991651	T	A	286.98	468.34	188.68	1753.7	2563.4	879.84	0.44793	0.41592	1.14272984409075	0.051078	0.0089978	0.99682	0.272940357958777	510.92	584.08	176	1317.9	1579	472.06	0.36825	0.37446	0.872135916215134	0.051818	0.0082856	0.99988	0.979406010874766	0.000248320030779653	0.0363764074114042	0.994553360433341	-0.00155411438404321	0.135114926548636	0.99082280127803	92.7502617311953	13.7936014090738	0.000204029924351867
rs2098934	4	98992403	A	G	rs2098934	4	98992403	A	G	287.09	468.19	188.72	1753.6	2563.5	879.91	0.4479	0.41594	1.14243277295221	0.051067	0.0091177	0.9971	0.272507138765874	511	583.93	176.07	1319	1577	473	0.36824	0.37445	0.872388872307697	0.051791	0.0083876	0.99996	0.962479168156993	0.000218137693476977	0.0363630921056576	0.995213617880645	-0.00154193045090477	0.134839929311757	0.990876176705452	92.7260519840208	13.7476924196217	0.000209077510202715
rs10637624	4	98992616	T	TAGA	rs10637624	4	98992616	T	TAGA	293.68	467.5	182.82	1792.8	2555.7	848.58	0.44128	0.40916	1.14619756646467	0.051562	0.008136	0.9844	0.218032804051009	518.08	580.81	172.11	1340	1562.8	466.24	0.3639	0.37032	0.87391688945928	0.051994	0.0095408	0.99327	0.75589668108703	0.00197141682771741	0.0366116191887747	0.957057259750175	0.000922472148071674	0.135609974921997	0.994572518659634	92.7107193342651	13.7187748127296	0.000212321329226661
rs28627410	4	98993437	T	C	rs28627410	4	98993437	T	C	286.66	468.57	188.78	1752	2564.4	880.54	0.44816	0.41615	1.14287840862697	0.051108	0.0089711	0.99537	0.265629765989362	511	584	176	1318	1578	473	0.36821	0.37459	0.871691240299861	0.0518	0.0080275	0.99999	0.98444784297739	-6.36297996361168e-05	0.0363810045879194	0.99860451327751	-0.00175354886846087	0.13543493620776	0.989669648633247	92.7828438439998	13.8558731221108	0.000197378889292832
rs6831219	4	98993576	C	A	rs6831219	4	98993576	C	A	287.07	468.21	188.72	1753.1	2564.3	879.6	0.44791	0.41596	1.14240992452523	0.051073	0.0091398	0.99717	0.262982724691743	511	584	176	1318	1578	472.99	0.36821	0.37459	0.871699957255849	0.0518	0.0080333	0.99999	0.984677253877732	-0.000173834475179740	0.0363683733613045	0.996186265622457	-0.00194673290626733	0.135224929311170	0.98851384514342	92.7652999210692	13.8222730602509	0.000200940004529748
rs1807251	4	98994607	C	T	rs1807251	4	98994607	C	T	286.69	468.47	188.84	1751	2567.1	878.84	0.44817	0.41609	1.14339281964465	0.051129	0.0087718	0.99553	0.232609203263752	511	584	176	1319	1577	473	0.36821	0.37445	0.872301637782265	0.051792	0.0083416	0.99999	0.962479168156993	0.00043321678600812	0.0363858035622421	0.990500448395212	-0.00118392538799794	0.135309941265201	0.993018814978923	92.7677031902169	13.8268661574743	0.000200449409824000
rs1807252	4	98994703	T	C	rs1807252	4	98994703	T	C	290.51	469.98	183.51	1781.9	2554.8	860.29	0.44332	0.41133	1.14492599301972	0.051459	0.0085352	0.98644	0.276111587485379	517.36	581.29	172.35	1334.1	1572.4	462.47	0.36428	0.37064	0.87234525395455	0.052146	0.0088189	0.98959	0.980249633759198	0.00118794345594656	0.0366274831939853	0.97412665264963	-0.000484117290647637	0.135954937000156	0.997158846129104	92.7406093119185	13.7752608031112	0.000206031536399753
rs11721726	4	98996314	T	C	rs11721726	4	98996314	T	C	286.99	468.29	188.72	1753.1	2563.3	880.58	0.44795	0.41606	1.14209009452466	0.05106	0.0092653	0.9971	0.277326545986778	511	584	176	1319	1577	472.99	0.36821	0.37444	0.872327807223938	0.051792	0.0083564	0.99998	0.962708438748943	5.25845879064124e-05	0.0363609105712384	0.99884611205983	-0.00172529381332341	0.134724927564209	0.98978253173463	92.7144707170862	13.7258387300044	0.000211524287027198
rs7665273	4	98997413	C	A	rs7665273	4	98997413	C	A	287.05	468.26	188.7	1755.3	2562.9	878.82	0.44791	0.41568	1.14372445164666	0.051066	0.0085455	0.99704	0.274110666789456	511	584	176	1318	1578	473	0.36821	0.37459	0.871682523431042	0.0518	0.0080233	0.99999	0.98444784297739	0.000418044928137268	0.0363658455795375	0.990828090413272	-0.00138101236285988	0.135809928880170	0.991886679698105	92.828461553071	13.9440094674277	0.000188336869314076
rs140530648,rs34003410,rs70955914	4	98999190	TA	T	rs140530648,rs34003410,rs70955914	4	98999190	TA	T	286.53	468.73	188.74	1748.3	2568.1	880.64	0.4482	0.41653	1.14146211768213	0.051128	0.0096605	0.9955	0.230578116290017	511	583.93	176.07	1318.9	1577.1	472.99	0.36824	0.37445	0.872284191923969	0.051794	0.0083348	0.99992	0.96490424515139	-0.000424719010236649	0.0363861365946713	0.990686863800846	-0.00203756729503625	0.134474939620383	0.987910897854664	92.6774638283512	13.6564706074349	0.000219483659030351
rs35235971	4	98999833	G	T	rs35235971	4	98999833	G	T	286.57	468.7	188.73	1750.1	2566.1	880.76	0.44818	0.41636	1.14201015101609	0.051113	0.0093763	0.99556	0.249683794614998	511	584	176	1318.9	1577.1	473	0.36821	0.37445	0.87220568987934	0.051794	0.0082912	0.99996	0.964674952700531	-0.000186495647003182	0.0363807288396521	0.995909885523388	-0.00183999171304541	0.134759937287924	0.989106143896209	92.710514738238	13.7183897640297	0.000212364862248848
rs10014986	4	99000687	A	C	rs10014986	4	99000687	A	C	288.04	468.92	187.04	1765.3	2560.7	870.98	0.44651	0.41396	1.14608295243882	0.051204	0.0077473	0.99319	0.262904134532026	511.51	584.13	175.36	1320.1	1576.4	472.41	0.36776	0.37419	0.871368774200857	0.051846	0.007914	0.99877	0.958735197088038	0.00103719895003009	0.0364315558135841	0.977287457822133	-0.000549291161874174	0.137019946830293	0.996801416336148	92.929421721839	14.1431147589259	0.000169416001440603
rs28728124	4	99001116	G	T	rs28728124	4	99001116	G	T	289.31	467.94	186.75	1764.9	2560.3	871.83	0.44568	0.41408	1.14115396451290	0.051137	0.009818	0.99473	0.270837329374774	511.24	583.51	176.26	1319.1	1578.2	471.72	0.36822	0.37424	0.873279162928479	0.051841	0.0089531	0.99928	0.992456615298473	9.89280979725032e-05	0.0364056687355300	0.99783184576466	-0.00159451276070867	0.133769931386721	0.990489589295349	92.5919865607885	13.4988955973929	0.000238703900764414
rs28451101	4	99001190	T	C	rs28451101	4	99001190	T	C	290.36	467.73	185.91	1768.9	2562.9	865.19	0.44468	0.41306	1.14201015101609	0.051267	0.0095928	0.99294	0.218871645203977	511.27	584.37	175.36	1319.6	1576.8	472.54	0.36785	0.37428	0.871360060556683	0.05184	0.0079003	0.999	0.965352747089437	-0.000951843246147041	0.03645214071656	0.979167897448743	-0.00234579021220747	0.135244955906763	0.986161584073617	92.7346374546372	13.7639380520420	0.000207277116097360
rs34135615	4	99001325	C	T	rs34135615	4	99001325	C	T	289.22	467.11	187.68	1765.6	2563.1	868.2	0.44622	0.41366	1.14599126947000	0.051179	0.0077516	0.9948	0.228284520850285	511.29	584.24	175.47	1319.3	1576.9	472.71	0.36789	0.37435	0.871473344727867	0.051839	0.0079616	0.99924	0.965290844091119	0.00110432431261921	0.0364201208048417	0.975810395490783	-0.000525854732690609	0.136919943718775	0.996935652107467	92.9234710813516	14.1312218390679	0.000170490413793911
rs11731478	4	99001686	A	G	rs11731478	4	99001686	A	G	287.57	468.89	187.53	1764.9	2559.4	872.74	0.44701	0.41417	1.14716077691225	0.051146	0.0072676	0.99443	0.284293013128921	511.16	584.24	175.6	1319.4	1577.9	471.69	0.36799	0.37419	0.872231856442533	0.051857	0.0083869	0.99904	0.998356599177257	0.00218618383343366	0.0364144571948123	0.952126842649664	0.000428645631227423	0.136994934810909	0.99750349037625	92.9332289719943	14.1507344165672	0.000168731224438057
rs10018654	4	99002226	A	G	rs10018654	4	99002226	A	G	287.79	468.83	187.37	1765.4	2562.2	869.41	0.44681	0.4138	1.14833147786069	0.051203	0.0069096	0.99336	0.241860205831173	511.53	583.51	175.96	1320	1577.4	471.65	0.36799	0.3741	0.87304340938265	0.051859	0.0088447	0.99842	0.99075923484234	0.00301447610108055	0.0364357051971973	0.934062951954437	0.00139333747810858	0.137039944497458	0.991887742570453	92.9298270104024	14.1439254947695	0.000169343007919487
rs10021044	4	99002488	A	T	rs10021044	4	99002488	A	T	289.37	468.15	186.49	1767	2559.7	870.2	0.44551	0.41372	1.14226142088799	0.051171	0.0093403	0.99403	0.269351938763558	510.71	584.61	175.69	1317.7	1578.4	472.88	0.36821	0.37461	0.870968036741407	0.051866	0.0077317	0.99845	0.995169833906582	-0.000741068391066191	0.0364265946492066	0.98376883020473	-0.00243795486981857	0.135579935698774	0.985653469164233	92.780204052659	13.8508069659267	0.00019791172946404
rs9998803	4	99002519	C	T	rs9998803	4	99002519	C	T	288.67	468.68	186.65	1764.4	2559.5	873.07	0.44597	0.41425	1.14185028078613	0.051158	0.0095186	0.99401	0.284398706422495	510.77	584.85	175.38	1319	1578.2	471.75	0.36806	0.37425	0.871935348020631	0.051872	0.008243	0.99869	0.99232406873005	-0.000326132555767147	0.0364239818147458	0.992856007466367	-0.00205861485409176	0.134844931028541	0.98781954060217	92.7022568492412	13.7028664799749	0.000214127411221510
rs34267968	4	99002574	A	T	rs34267968	4	99002574	A	T	296.29	464.58	183.13	1806.9	2540.5	849.57	0.44007	0.4079	1.14611733544314	0.051511	0.0081062	0.9822	0.385958572121195	517.42	586.12	167.46	1346.3	1566.6	456.1	0.36233	0.36788	0.873235500061914	0.05241	0.0096971	0.98689	0.991428184577703	0.00276723656901963	0.0367374976691276	0.93995646530684	0.000586781302173364	0.135964891483736	0.996556594256521	92.6971077469071	13.6932049021603	0.000215231842783159
rs34628820	4	99004764	C	T	rs34628820	4	99004764	C	T	288.65	467.83	187.52	1758.9	2566.7	871.34	0.44643	0.4146	1.14285555128737	0.051241	0.0091605	0.99255	0.208400859594951	498.65	592.36	179.99	1285.6	1591.7	491.75	0.37464	0.38219	0.863216284454588	0.051801	0.0045189	0.9947	0.97955255184681	-0.00525496594901005	0.0364292344845601	0.885302000096739	-0.00667718566032358	0.14030996233059	0.96204394160834	93.2582266205997	14.8328925302581	0.000117468739572635
rs36047842	4	99004902	C	A	rs36047842	4	99004902	C	A	287.47	467.44	189.09	1757.4	2562.4	877.18	0.4479	0.41532	1.14545278012825	0.051077	0.0078416	0.99532	0.272080331768334	510.74	583.86	176.4	1318.9	1577.4	472.77	0.36847	0.37443	0.8734101646278	0.051839	0.0090301	0.99877	0.97407314093555	0.00223251072507624	0.0363833087612269	0.95107183132963	0.000369609979716023	0.135574922876444	0.997824776700824	92.7965525708196	13.8822419380629	0.000194628758866888
rs11947027	4	99005941	T	C	rs11947027	4	99005941	T	C	288.35	467.87	187.78	1762.1	2562.4	872.48	0.44674	0.41441	1.14469703071811	0.051152	0.0082417	0.99451	0.252322208149901	510.73	584.86	175.42	1318.8	1577.4	472.79	0.36809	0.37444	0.871473344727867	0.051854	0.0079788	0.99887	0.974436527596135	0.000643469687791956	0.0364155834011193	0.985901974790236	-0.00108242288144916	0.136354935548031	0.993666240012936	92.8663287100283	14.0180274553129	0.000181066322718082
rs1115615	4	99006614	G	A	rs1115615	4	99006614	G	A	287.97	467.4	188.63	1758.6	2562.1	876.26	0.44739	0.41511	1.14412482526603	0.051095	0.00841	0.99478	0.271141849885663	510.59	584.01	176.4	1319	1577.2	472.8	0.36853	0.37442	0.87365475371477	0.051844	0.0091786	0.99861	0.969814066324656	0.00174734756041239	0.0363915423498316	0.961704120492632	-7.206627303398e-05	0.134854924251767	0.999573611685368	92.7161869869799	13.729072921181	0.000211160370630736
rs13102652	4	99006737	T	G	rs13102652	4	99006737	T	G	288.36	466.59	189.05	1762.1	2562.1	872.84	0.4474	0.41445	1.14750497677273	0.051117	0.0071114	0.99513	0.257015039465273	510.74	584.86	175.4	1319	1577.3	472.76	0.36808	0.37441	0.871543065384235	0.051855	0.0080165	0.99869	0.972106052247545	0.00202139623203337	0.0364032947751619	0.955717953142	0.000188129518685479	0.137539930639200	0.99890863990634	92.9933152736627	14.2720850024994	0.000158193618927993
rs58696666	4	99006913	C	T	rs58696666	4	99006913	C	T	287.44	467.55	189	1758.5	2561.7	876.82	0.44786	0.41518	1.14599126947000	0.051084	0.0076397	0.99522	0.277977670354204	511.02	584.75	175.22	1318.9	1577.4	472.76	0.3679	0.37443	0.870950617554864	0.051863	0.0077182	0.9986	0.974302597946635	0.00112656871267883	0.0363941348725685	0.975305684345258	-0.00080389208387989	0.137219922214221	0.995325683013456	92.9639739235203	14.2125681333507	0.000163276339872009
rs9991512	4	99007205	T	C	rs9991512	4	99007205	T	C	292.51	468.73	182.76	1793.7	2550.5	852.71	0.44187	0.40946	1.14756235345597	0.051559	0.0075959	0.98277	0.285488530636765	516.61	583.52	170.87	1334.1	1567.7	467.19	0.36399	0.37133	0.869445175569282	0.052248	0.0074133	0.98637	0.846153020203215	0.000712039902375394	0.0366988916209497	0.984520240886744	-0.00100114826151185	0.138769940178806	0.994243754731042	93.0049431436319	14.2958094627869	0.000156212249318832
rs17550610	4	99008273	T	C	rs17550610	4	99008273	T	C	289.22	467.59	187.19	1761.9	2562.7	872.41	0.44596	0.41442	1.14091434734104	0.051149	0.0099552	0.99468	0.249234718892534	510.73	584.83	175.44	1318.7	1577.5	472.79	0.3681	0.37446	0.871429772149955	0.051853	0.0079524	0.99894	0.976633375863035	-0.00105344411795169	0.0364141546115758	0.976920799640644	-0.00276044181109666	0.134724932804191	0.983652915932466	92.6932334655163	13.6859443268178	0.000216065587404835
rs17550630	4	99008332	G	T	rs17550630	4	99008332	G	T	288.06	468.28	187.65	1762	2565.7	869.3	0.44682	0.41411	1.14747055213979	0.051307	0.0073385	0.99153	0.209804439342013	510.83	584.89	175.27	1318.7	1577.8	472.54	0.36799	0.37442	0.871246791111485	0.051877	0.0078877	0.99827	0.986495432440341	0.00138623885494160	0.0364793832110295	0.969687194786064	-2.82152946730202e-05	0.137694958593359	0.999836504196882	92.9804116572418	14.2458496306504	0.000160414173434487
rs143178373	4	99008388	GAAC	G	rs143178373	4	99008388	GAAC	G	287.56	467.81	188.63	1759.1	2561.1	876.78	0.4476	0.41511	1.14518935628373	0.051101	0.007976	0.99448	0.283955636809382	510.68	584.92	175.4	1318.9	1577.3	472.81	0.36811	0.37443	0.871595359536967	0.051859	0.008048	0.99857	0.971781034711016	0.00107973955644862	0.0363988977040502	0.976334964944183	-0.000787062857142862	0.136499925161053	0.99539939804664	92.8877778019294	14.0603031253901	0.000177041254232235
rs56739861	4	99008823	C	T	rs56739861	4	99008823	C	T	288.83	467.54	187.63	1766.9	2559.2	870.85	0.4464	0.41379	1.14606003100899	0.051155	0.0076973	0.99438	0.277584382494309	510.8	584.79	175.42	1318.9	1577.3	472.76	0.36807	0.37442	0.871447200919685	0.05185	0.0079587	0.99893	0.972928213132168	0.00121318875999123	0.0364152801684188	0.973423092093545	-0.000504330714051024	0.136964937668506	0.99706204531019	92.92987335614	14.1440182103164	0.000169334662417309
rs28687737	4	99009226	G	A	rs28687737	4	99009226	G	A	287.97	467.21	188.81	1755.1	2564.1	877.77	0.44748	0.41559	1.14222715355938	0.051089	0.0092416	0.99538	0.257293467898893	510.72	584.85	175.43	1318.6	1577.6	472.8	0.3681	0.37447	0.871394915656203	0.051854	0.0079338	0.99892	0.978600950336203	-0.000328904859578011	0.0363928318891013	0.99278911468586	-0.00219450895100504	0.135319921786685	0.987061121225658	92.7655809976029	13.8228100925403	0.000200882581018136
rs11725095	4	99009711	T	A	rs11725095	4	99009711	T	A	288.37	468	187.62	1764.6	2559.5	872.92	0.44663	0.41421	1.14512064698365	0.051147	0.0080629	0.99408	0.283948939618241	510.83	584.79	175.39	1318.6	1578.6	471.78	0.36804	0.37432	0.871621507789975	0.051874	0.0080783	0.99883	0.984227512053895	0.00098077911463304	0.0364207031770304	0.978516231875112	-0.00080778211315087	0.136454931007463	0.995276732709762	92.8746819504639	14.0344612415596	0.000179490823641770
rs13149346	4	99009933	C	T	rs13149346	4	99009933	C	T	287.63	468.22	188.15	1761.4	2563.3	872.29	0.44731	0.41446	1.14729844446537	0.051167	0.0072436	0.9944	0.242900981037855	510.77	584.83	175.4	1319	1577.6	472.31	0.36807	0.37434	0.871272928907283	0.051862	0.0078812	0.99856	0.986560297930398	0.00166139234372240	0.0364237660290546	0.963618814597867	-6.49081519566858e-05	0.137604938505531	0.999623638432178	92.9922223347218	14.2698591160326	0.000158380809561653
rs13149779	4	99010145	C	A	rs13149779	4	99010145	C	A	287.49	467.82	188.7	1756.8	2562.7	877.47	0.44768	0.4154	1.14413626657149	0.051096	0.0084058	0.99485	0.270186994276186	510.74	584.86	175.4	1319	1577.3	472.76	0.36808	0.37441	0.871551780858466	0.051855	0.0080179	0.99869	0.972106052247545	0.00059115287085712	0.036395707650834	0.987041026511335	-0.00127142926358724	0.136064924254723	0.9925444487448	92.8434797517996	13.9732714408440	0.000185428052693393
rs10856935	4	99011239	G	A	rs10856935	4	99011239	G	A	287.73	468.21	188.06	1765.7	2559.5	871.75	0.44721	0.41399	1.14899770330455	0.051157	0.0066291	0.99375	0.2784342151454	510.94	583.82	176.24	1318.8	1577.4	472.75	0.36833	0.37443	0.872938650459185	0.051847	0.0087701	0.99859	0.975354357172107	0.00334060514587615	0.0364149622433095	0.926906874017995	0.00162932666132905	0.137389939131709	0.990537996273501	92.9736879406853	14.2322172934849	0.000161580376746517
rs11097606	4	99011486	C	T	rs11097606	4	99011486	C	T	288.69	468.73	186.57	1765.4	2559.3	872.34	0.44591	0.41408	1.14248989601892	0.05118	0.0092463	0.99347	0.283562384724171	510.76	585.66	174.58	1318.7	1577.5	472.76	0.36775	0.37445	0.869862609429667	0.05188	0.0072026	0.99851	0.97732177712808	-0.00125333886808607	0.0364346910416731	0.972558500903291	-0.00297269247698347	0.136314935791055	0.982601485056408	92.8546578671343	13.9951311134622	0.000183284635717706
rs11097608	4	99011693	T	C	rs11097608	4	99011693	T	C	288.51	468.69	186.79	1764	2560.2	872.77	0.44612	0.41426	1.14248989601892	0.051152	0.0092098	0.99427	0.275712557038125	510.73	584.85	175.42	1318.8	1577.4	472.78	0.36809	0.37444	0.871482059504889	0.051855	0.0079818	0.99884	0.974665977429672	-0.000327140686512281	0.0364159297459093	0.992832340296863	-0.00204128149167190	0.135384933963719	0.987970262046913	92.7635990818092	13.8190242816177	0.000201287741047551
rs4699595	4	99012827	A	G	rs4699595	4	99012827	A	G	288.54	468.31	187.15	1760.6	2563.5	872.96	0.4463	0.4146	1.14189595571085	0.05119	0.0095381	0.99363	0.243959692552415	510.75	585.64	174.61	1319	1576.6	473.34	0.36776	0.37449	0.869375622737387	0.051867	0.0069574	0.99849	0.949195613106262	-0.00185385894023958	0.0364337932782049	0.959418790557248	-0.0035170622198995	0.136334939971104	0.979419080519402	92.8571912634507	14.0000948770064	0.000182801408656563
rs34313689	4	99013689	T	C	rs34313689	4	99013689	T	C	287.41	468.05	188.54	1759.9	2559	878.06	0.44763	0.41516	1.14500614064436	0.051087	0.0080346	0.99477	0.312772197244257	511.01	584.84	175.16	1319.1	1578	471.91	0.36788	0.37426	0.871107402776271	0.051876	0.0078152	0.99834	0.999572812390942	0.000804926662364522	0.0363997114552626	0.982357381659055	-0.0011414304919532	0.13669991926516	0.993337822078004	92.9081284459319	14.1006501933382	0.000173283873266317
rs17550735	4	99014076	T	G	rs17550735	4	99014076	T	G	290.16	466.73	187.11	1766.3	2561.9	868.85	0.44542	0.41366	1.14215862198613	0.051177	0.009398	0.99439	0.24260602737178	510.81	584.82	175.37	1318.8	1578.4	471.82	0.36804	0.3743	0.871447200919685	0.05187	0.0079811	0.99868	0.989539682250974	-0.000520811846042496	0.0364301447102474	0.988593688556851	-0.00220801055190004	0.135259935600996	0.986975749469067	92.7445961093786	13.7828302197295	0.000205203057421777
rs62321598	4	99014237	C	T	rs62321598	4	99014237	C	T	287.73	468.84	187.43	1764.1	2560.4	872.52	0.44687	0.41422	1.14643829322906	0.051182	0.0075842	0.99335	0.272764415464842	511.15	584.57	175.28	1319.8	1577.6	471.52	0.36787	0.3741	0.871534349997158	0.051887	0.0080506	0.99793	0.998141359999842	0.00145518805232467	0.0364378370979471	0.968144005949416	-0.00028747949190254	0.137079935943649	0.998326704207868	92.9329483550635	14.1501725223205	0.000168781626411985
rs17484966	4	99014432	T	C	rs17484966	4	99014432	T	C	287.45	467.45	189.1	1759.3	2560.6	877.06	0.44791	0.41512	1.14638097274742	0.051063	0.0074682	0.99561	0.290468288016903	511.3	583.38	176.32	1319	1578.2	471.81	0.36822	0.37427	0.872493565253825	0.05186	0.0085365	0.99843	0.993703146525382	0.00221896794926368	0.0363855027008525	0.951371197392924	0.000255231916413315	0.136504917330371	0.998508145414429	92.893368299853	14.0713637936143	0.000176003122636992
rs7663438	4	99014582	C	T	rs7663438	4	99014582	C	T	287.62	468.45	187.92	1763.1	2561.4	872.48	0.44719	0.41431	1.14747055213979	0.051173	0.0071844	0.99342	0.262237688062416	511.4	583.28	176.32	1319.1	1578.1	471.79	0.36818	0.37425	0.872449941666161	0.051862	0.0085116	0.99827	0.995440132777116	0.0023872361158737	0.0364259302333308	0.9477466680912	0.000684541102514494	0.137004938758071	0.996013410105264	92.9298903458884	14.1440521989422	0.000169331603140477
rs34164616	4	99015251	G	A	rs34164616	4	99015251	G	A	287.51	468.43	188.06	1763.9	2559.8	873.29	0.44732	0.41432	1.14795259099277	0.05115	0.0069857	0.99386	0.282290607524746	510.38	584.28	176.34	1319	1578.2	471.8	0.36859	0.37426	0.874152878876572	0.051867	0.0095097	0.99837	0.993473306217606	0.00363637337980935	0.0364193631904939	0.92046559279198	0.00187553873495303	0.136239932579444	0.989016317713804	92.852740056568	13.9913758267452	0.000183651071189228
rs6839277	4	99015563	C	T	rs6839277	4	99015563	C	T	287.34	467.56	189.11	1757.6	2561.7	877.69	0.44797	0.41534	1.14567043683321	0.051075	0.0077541	0.9953	0.281649703672296	510.73	583.95	176.32	1319	1578.2	471.81	0.36845	0.37426	0.873523715329838	0.051855	0.009117	0.99849	0.993703146525382	0.00244010203707183	0.0363881159167090	0.946535797526059	0.000533013347590441	0.135604919221424	0.996863815648484	92.79776162349	13.8845723749089	0.000194387570785270
rs6817645	4	99016054	T	C	rs6817645	4	99016054	T	C	287.52	467.95	188.53	1758.4	2561.7	876.89	0.44757	0.41519	1.14469703071811	0.051105	0.0081833	0.99479	0.278151280350929	510.83	583.83	176.34	1318.9	1578.3	471.81	0.36841	0.37428	0.873366495211313	0.051855	0.0090241	0.99851	0.99150648539483	0.00184061221814737	0.0363989598398493	0.959669989799315	1.27145708583021e-05	0.135269924715553	0.999925003582345	92.7578561858073	13.8080660320535	0.000202465146624808
rs6840766	4	99016260	C	G	rs6840766	4	99016260	C	G	288.62	468.87	186.51	1766.1	2558.7	872.28	0.44591	0.41401	1.14286697990002	0.051185	0.0090826	0.99327	0.289875194413795	511.4	583.28	176.32	1319	1577.6	472.39	0.36818	0.37436	0.871673806649392	0.051852	0.0080821	0.99825	0.984722995644496	-0.000146558138731712	0.0364267909246908	0.9967898308442	-0.00177314368170407	0.135439940591668	0.989554605908586	92.7652965805112	13.8222666779430	0.000200940687073325
rs6846739	4	99016647	G	A	rs6846739	4	99016647	G	A	288.45	468.48	187.06	1762.1	2561.5	873.4	0.4463	0.4145	1.14222715355938	0.051161	0.0093425	0.9937	0.265219199460542	510.76	585.21	175.04	1319.7	1577.7	471.6	0.36793	0.37414	0.871508204358844	0.051895	0.0080475	0.99796	0.998497980904197	-0.000348433198484266	0.0364330258442014	0.992369416890374	-0.00213518427414885	0.135254927734862	0.98740482259801	92.7427522502117	13.7793283966249	0.000205585916869810
rs6532715	4	99016792	G	A	rs6532715	4	99016792	G	A	289.15	467.2	187.65	1767.5	2560.7	868.78	0.44624	0.41353	1.14678227631191	0.051196	0.0074674	0.99328	0.253621327138763	510.73	585.21	175.06	1319.5	1577.9	471.63	0.36795	0.37417	0.871438486491248	0.051894	0.0080061	0.99812	0.997798991333654	0.00153396861482612	0.0364453127599017	0.966427271284911	-0.000193964526350315	0.137284937464766	0.99887270044123	92.9511734300063	14.1867584635566	0.000165531302070865
rs1593570	4	99017058	T	C	rs1593570	4	99017058	T	C	287.34	467.97	188.69	1758.8	2560.4	877.86	0.44775	0.41525	1.14508629387954	0.051081	0.007995	0.99469	0.296712062922901	510.74	585.23	175.03	1319.5	1577.9	471.61	0.36793	0.37417	0.871394915656203	0.051896	0.0079855	0.99799	0.997339128234575	0.00107160071846356	0.0364044468788005	0.97651687409148	-0.00093636769605332	0.136569913586834	0.9945294870971	92.892660395862	14.0699622601090	0.000176134327709243
rs2865977	4	99017916	C	T	rs2865977	4	99017916	C	T	287.83	468.62	187.55	1764.8	2560	872.16	0.44689	0.41412	1.14700018564514	0.051177	0.0073644	0.99317	0.275072865404344	510.71	585.26	175.02	1319.7	1577.7	471.59	0.36794	0.37413	0.871569212068395	0.051897	0.0080798	0.99791	0.998727934447028	0.00176313214732296	0.0364394950177249	0.961409256519371	-1.98751320053953e-05	0.137304933510308	0.999884504798843	92.9553931837701	14.1952564009126	0.000164785404410783
rs2865978	4	99017946	G	T	rs2865978	4	99017946	G	T	288.63	469.04	186.34	1765.1	2559.2	872.67	0.44582	0.41414	1.14159910135511	0.051147	0.0096194	0.99424	0.28579534227459	511.06	585.06	174.87	1320.2	1577.2	471.54	0.36775	0.37405	0.871447200919685	0.05188	0.0079947	0.99834	0.988896527651694	-0.000663931041709365	0.0364227795664689	0.985456601646983	-0.00244516592415658	0.135014927587401	0.985550831065866	92.7210277777925	13.7382032720099	0.000210136409316886
rs4699597	4	99019031	G	A	rs4699597	4	99019031	G	A	287.22	468.99	187.79	1761.1	2560.5	875.48	0.44734	0.4148	1.14563606723565	0.051139	0.0078439	0.99295	0.285012554955083	508.96	585.26	176.78	1316.8	1578	474.28	0.36932	0.37497	0.873611072069135	0.051975	0.0093314	0.99297	0.965002985973953	0.0026176451751351	0.0364527099331233	0.94275363684976	0.000578999749151557	0.13553990673997	0.996591604888706	92.7649945063689	13.821689574117	0.000201002413978912
rs4699598	4	99019158	C	T	rs4699598	4	99019158	C	T	287.54	468.56	187.9	1760.5	2563	873.45	0.44722	0.41465	1.14596834987380	0.051169	0.0077492	0.99345	0.250323162988958	511.07	585.05	174.88	1320.1	1577.4	471.55	0.36775	0.37407	0.871394915656203	0.05188	0.0079659	0.99839	0.992237378217193	0.00118478776491752	0.0364307218125316	0.974056038241316	-0.000571255633237192	0.136954934695484	0.996671936433888	92.9227837513995	14.1298494333524	0.000170614838451599
rs4699600	4	99019429	C	G	rs4699600	4	99019429	C	G	287.94	467.02	189.04	1757.5	2561.7	877.77	0.44762	0.41536	1.14362152107796	0.051028	0.0085385	0.99633	0.281912241695811	511.03	585.07	174.89	1319.9	1577.5	471.57	0.36777	0.37409	0.871351346999646	0.051878	0.0079419	0.9986	0.994795163464363	0.000490813968147333	0.0363790419286343	0.989235532702035	-0.00159415615460998	0.135954904855461	0.990644519678233	92.83806015675	13.9626975636004	0.000186473901120143
rs7686456	4	99019695	T	C	rs7686456	4	99019695	T	C	288.73	468.81	186.46	1762.9	2562.1	871.99	0.44584	0.41429	1.14113114166184	0.051177	0.0098874	0.99411	0.253279264507467	511.07	585.08	174.86	1320.3	1577.2	471.52	0.36774	0.37403	0.871473344727867	0.051882	0.0080098	0.9983	0.988535205750657	-0.000930890738586418	0.0364343013159136	0.97961639116441	-0.00264024612374347	0.134794932643601	0.98437272912993	92.6927390325428	13.6850182914432	0.000216172159401506
rs7662389	4	99019892	G	A	rs7662389	4	99019892	G	A	287.95	467.12	188.93	1756.3	2563.3	877.31	0.44755	0.41543	1.14316416394705	0.051057	0.0087765	0.99573	0.263144913292505	511.02	585.09	174.89	1320.1	1577.4	471.56	0.36777	0.37407	0.871438486491248	0.051879	0.0079891	0.99852	0.99200739825276	0.000262218408755899	0.0363898907945936	0.994250650255497	-0.00174912255996464	0.135704910475722	0.989716221471102	92.8074881882877	13.9033487351608	0.000192455268385960
rs7662114	4	99019985	A	G	rs7662114	4	99019985	A	G	288.61	468.74	186.65	1765.2	2560	871.83	0.44599	0.41405	1.14286697990002	0.051156	0.0090425	0.99425	0.273930175552717	511.15	585	174.84	1320.3	1577.2	471.51	0.3677	0.37403	0.871368774200857	0.051882	0.0079558	0.99829	0.988765199379996	-0.000164023421694443	0.0364267215115879	0.996407271692255	-0.00193709934741733	0.135614929887568	0.988603547499778	92.7837601910876	13.8576325964799	0.000197194172389503
rs35754126,rs70955917	4	99020436	C	CA	rs35754126,rs70955917	4	99020436	C	CA	293.61	464.66	185.73	1784.1	2555.7	857.12	0.44286	0.41081	1.14358721294695	0.051188	0.0087631	0.99455	0.252744238402118	522.98	579.25	168.77	1350.3	1565.2	453.52	0.36066	0.36691	0.87394310735923	0.052005	0.0095714	0.9983	0.998687786838504	0.00184388180046986	0.0364808047974342	0.95968897457457	-0.000128239966903421	0.134454908617321	0.999238996365332	92.6365083743974	13.5805138492049	0.000228545664400226
rs13139078	4	99020774	C	T	rs13139078	4	99020774	C	T	288.27	467.99	187.74	1763.3	2562.2	871.51	0.44675	0.4142	1.14573917912167	0.051145	0.0078134	0.99421	0.250405525937822	511.08	584.06	175.86	1320.2	1577.3	471.49	0.36813	0.37403	0.873383962715892	0.051867	0.0090501	0.99831	0.991421224770697	0.00223733014998434	0.036417558255645	0.95101239723794	0.000472005238919798	0.135714930846110	0.997225029470417	92.7980304091315	13.8850905628360	0.000194333981963668
rs13138920	4	99020786	A	G	rs13138920	4	99020786	A	G	288	467.19	188.81	1757.4	2563.3	876.35	0.44746	0.41524	1.14363295735035	0.051056	0.0085723	0.99602	0.259728270257278	511.04	584.11	175.84	1320.3	1577.3	471.49	0.36814	0.37403	0.873427633005776	0.051867	0.0090745	0.99832	0.990599912249347	0.00156375628683024	0.0363853867118030	0.965719396734422	-0.00040516110224828	0.134769911051821	0.997601309530833	92.7091964971731	13.7159093591298	0.000212645508703813
rs1896155	4	99020948	C	A	rs1896155	4	99020948	C	A	288.69	468.26	187.05	1769.2	2561	866.72	0.44616	0.41317	1.14848077065663	0.051245	0.0069026	0.99199	0.241998937741611	509.82	584.76	176.42	1318	1577.7	473.34	0.36884	0.37464	0.872580818972964	0.051928	0.0086689	0.99466	0.972527371276949	0.00288868509155918	0.0364747661811724	0.936876082649658	0.00119824335553614	0.137369940138452	0.99304034238645	92.948567284609	14.1815151666599	0.000165993222350003
rs1896154	4	99021161	T	C	rs1896154	4	99021161	T	C	287.32	468.9	187.78	1766.2	2558.5	872.31	0.44728	0.414	1.14927349584712	0.051154	0.0065315	0.99402	0.291853092612427	511.23	585.05	174.72	1320.2	1577.3	471.49	0.36762	0.37405	0.871072559177036	0.051887	0.0078078	0.99832	0.991421224770697	0.00252152589579151	0.0364277296896731	0.94481453753269	0.000686255327247781	0.138579933015158	0.996048848628003	93.0888390794838	14.4693490934561	0.000142458848789162
rs10009943	4	99021475	G	A	rs10009943	4	99021475	G	A	289.35	467.3	187.35	1766.6	2562.7	867.71	0.44597	0.41352	1.14569335047108	0.051215	0.007917	0.99334	0.230448900439477	511.34	584.9	174.76	1320.2	1577.3	471.51	0.36759	0.37404	0.871037716971518	0.051878	0.0077811	0.99852	0.990961223963503	0.000732559289005744	0.036446618524078	0.98396398850226	-0.000905308926225923	0.137039943272522	0.994729078662464	92.925567125494	14.1354086997374	0.000170111390216388
rs10010223	4	99021758	G	A	rs10010223	4	99021758	G	A	288.62	468.98	186.4	1764.5	2560.5	872.07	0.44586	0.41414	1.14186169934603	0.051166	0.0095236	0.99419	0.269997012359263	511.07	584.08	175.85	1320.2	1577.2	471.52	0.36813	0.37404	0.873366495211313	0.051866	0.0090382	0.99829	0.989356500564874	0.000451117120155622	0.036424790861559	0.990118538078049	-0.00123547340147728	0.134029932487465	0.992645290688394	92.612962832878	13.5372271368928	0.000233877680579475
rs10013680	4	99023030	G	C	rs10013680	4	99023030	G	C	291.37	471.59	181.04	1787.7	2559.1	850.22	0.44157	0.40981	1.14389602318195	0.051471	0.0090015	0.98841	0.195464006764545	518.48	583.34	169.18	1336.5	1572.6	459.9	0.36259	0.3699	0.869566906414822	0.052222	0.0074447	0.99239	0.936844981183183	-0.00067420154726644	0.0366581272781543	0.985326454984314	-0.00251799882749816	0.137099926461202	0.985346750377424	92.8491649136723	13.9843806762093	0.000184335616651987
rs1025203	4	99023073	G	A	rs1025203	4	99023073	G	A	291.19	470.09	182.72	1785.7	2558.5	852.74	0.44254	0.41024	1.14611733544314	0.051399	0.0079711	0.98918	0.209536173941687	517.57	581.55	171.89	1333.9	1573.9	461.21	0.36401	0.37048	0.87278153564286	0.052101	0.0090132	0.99412	0.928676190534859	0.00200283673165463	0.0365902508851047	0.956348075212656	0.000288340062396766	0.136224934741874	0.998311161516089	92.7839911333848	13.8580760983609	0.00019714763921308
rs6817529	4	99023213	T	C	rs6817529	4	99023213	T	C	287.41	468.7	187.89	1761.7	2561.5	873.8	0.44729	0.41458	1.14651854671842	0.051151	0.0075163	0.99436	0.266925004280526	511.09	584.98	174.93	1320	1577.4	471.57	0.36776	0.37408	0.871360060556683	0.051875	0.0079454	0.99863	0.992598896191175	0.00144342106432716	0.0364224934819437	0.968388161169855	-0.000349098633531303	0.137214932699829	0.997970045213582	92.9527130260789	14.1898577949295	0.000165258868352058
rs1025204	4	99023441	G	A	rs1025204	4	99023441	G	A	287.17	468.33	188.49	1752.3	2565.7	879	0.44773	0.41598	1.14166759935611	0.051103	0.0095242	0.99547	0.246715768080441	511.03	585.02	174.95	1320.1	1577.5	471.47	0.36779	0.37406	0.871525634697234	0.051881	0.0080357	0.99845	0.995452053109693	-0.000470382076497466	0.0364072254885107	0.989691602417702	-0.00236162675555555	0.134999918464347	0.986042884726466	92.7254392729767	13.7465344991242	0.000209206434655718
rs10049985	4	99023517	C	T	rs10049985	4	99023517	C	T	287.19	467.87	188.95	1753.3	2564	879.73	0.44797	0.41596	1.14270698972241	0.05107	0.0089995	0.99573	0.266696915380839	510.67	585.37	174.95	1318.9	1576.4	473.62	0.36793	0.37455	0.870097504043559	0.051877	0.0073093	0.99803	0.940864157366062	-0.000738615888721095	0.0363939061211942	0.983808010107649	-0.0027225908475509	0.136274914773227	0.984060392165034	92.8660229382695	14.0174266239851	0.000181124187335513
rs35666488,rs57851876,rs67505990	4	99023664	T	TA	rs35666488,rs57851876,rs67505990	4	99023664	T	TA	292.85	465.4	185.74	1784.4	2553.8	858.75	0.44327	0.41094	1.14498324075055	0.051198	0.0081843	0.99398	0.279286776280066	522.88	579.58	168.53	1350.5	1565.1	453.4	0.3606	0.36686	0.873864456018932	0.052016	0.0095408	0.9982	0.998808938530656	0.00242143505079782	0.0364882217162271	0.947089542769822	0.000436222803641501	0.135109909682583	0.997423913344217	92.7047610627614	13.7075702194687	0.000213591787117773
rs34461023	4	99023751	C	T	rs34461023	4	99023751	C	T	287.89	468.48	187.62	1764.3	2558.6	874.05	0.44689	0.41435	1.14616318105346	0.051222	0.0077381	0.99039	0.298482335626583	511.16	584.32	175.52	1320.9	1576.8	471.32	0.36796	0.37391	0.873191839378437	0.051879	0.0089548	0.99809	0.982711018102	0.00214334771786531	0.0364494878635312	0.953108833569331	0.000534508045364326	0.1360099430106	0.996864386457222	92.8169031475318	13.9215719979662	0.000190598389439134
rs34890015	4	99023769	A	T	rs34890015	4	99023769	A	T	286.99	469.57	187.44	1763.5	2557.8	875.77	0.44727	0.4146	1.14647268689376	0.051167	0.0075507	0.99251	0.316074220120728	511.15	584.35	175.5	1320.9	1576.8	471.3	0.36795	0.3739	0.873191839378437	0.051879	0.008954	0.99808	0.983171142407338	0.00242630761736660	0.0364296537535097	0.946898120418388	0.000679725388372715	0.136144933339694	0.996016450068743	92.8387368908187	13.9640170281961	0.000186343070807338
rs2114425	4	99023967	T	C	rs2114425	4	99023967	T	C	287.98	469.57	186.44	1764.1	2556.6	876.28	0.44622	0.41458	1.14148494715278	0.051164	0.0096978	0.99241	0.332024515358595	511.08	584.71	175.21	1321.4	1576.5	471.11	0.36787	0.37381	0.87320057134049	0.051882	0.0089625	0.99818	0.979316687700043	0.000236712158776659	0.0364296095986995	0.99481554565419	-0.00149192328306957	0.133959928840009	0.991114074513871	92.6032132869957	13.5193840082194	0.000236111905121184
4-99023980	4	99023980	T	TTAATA	4-99023980	4	99023980	T	TTAATA	288.98	469.47	185.54	1776.6	2551.1	869.34	0.44521	0.41272	1.14619756646467	0.051264	0.0077754	0.98838	0.363279086723725	514.91	583.3	172.8	1334.7	1573	461.27	0.36542	0.37037	0.868854153820063	0.05205	0.0069145	0.99552	0.948852142472158	4.24876363996907e-05	0.0365238438403998	0.999071833139725	-0.00191843680467821	0.138514922460469	0.9889496225789	93.0455964348058	14.3793783410106	0.000149429839866655
rs1559860	4	99024422	C	T	rs1559860	4	99024422	C	T	288.33	466.57	189.1	1758.5	2562.8	875.68	0.44744	0.41506	1.14490309472884	0.051145	0.0081485	0.99416	0.261649067128134	511	584.99	175.01	1321.9	1576.1	471	0.36783	0.37371	0.87302594868907	0.051814	0.0087753	0.99995	0.972250350274474	0.00152652577897777	0.0363991982631174	0.966547768566534	-0.000107967483678195	0.135554940477062	0.999364496942095	92.7884951876489	13.8667313691215	0.000196241720727075
4-99024795	4	99024795	A	AAAAAT	4-99024795	4	99024795	A	AAAAAT	302.64	457.51	183.85	1835	2539.6	822.37	0.43708	0.40257	1.16305480936849	0.052339	0.0039008	0.95654	0.251422521481303	532.33	568.74	169.92	1357.7	1561.3	450.02	0.35743	0.36529	0.860527246727291	0.053057	0.0046391	0.95541	0.972240163578465	0.002472209211151	0.0372605192188981	0.947099737287935	0.000545596375224056	0.150629947638411	0.997109990548548	93.879942915098	16.3397168707292	5.29426490897267e-05
rs10049627	4	99025272	A	C	rs10049627	4	99025272	A	C	288.34	466.56	189.1	1760.7	2561.6	874.65	0.44744	0.41475	1.14635804535724	0.051142	0.0075652	0.99441	0.269328861548834	510.99	584.99	175.01	1321.9	1576.1	471	0.36783	0.37371	0.873034678992208	0.051814	0.0087766	0.99996	0.972250350274474	0.00218269962587561	0.0363981168141828	0.952181616576993	0.000532008172706239	0.136184940775124	0.996883061921874	92.8554762088289	13.9967341313322	0.000183128439911862
rs10050008	4	99025313	T	G	rs10050008	4	99025313	T	G	288.34	466.51	189.15	1761.8	2561.8	873.39	0.44746	0.41453	1.14750497677273	0.051137	0.0071312	0.995	0.262107986539705	510.99	584.99	175.01	1321.9	1576.1	471	0.36783	0.37371	0.873034678992208	0.051814	0.0087768	0.99996	0.972250350274474	0.00270258804958244	0.036396314190579	0.940807925862326	0.00103247892416872	0.136684940553537	0.993973065682698	92.9083349103083	14.1010607149735	0.000173246058490562
rs13119995	4	99026790	T	C	rs13119995	4	99026790	T	C	288.36	466.51	189.13	1760.3	2561.9	874.77	0.44744	0.41481	1.14615171947896	0.051148	0.0076558	0.99445	0.266863912292788	511.04	584.88	175.08	1323.6	1575.3	470.16	0.36784	0.37334	0.874380188174008	0.051834	0.0096009	0.9987	0.966677949534557	0.00288781662507691	0.0364072118877645	0.93677817347709	0.00121551108812119	0.135324937065775	0.992833364560056	92.7607119711566	13.8135130970851	0.000201879023739804
rs13144771	4	99026935	G	C	rs13144771	4	99026935	G	C	288.35	466.51	189.15	1760.8	2561.4	874.85	0.44746	0.41477	1.14628926593792	0.051127	0.0075738	0.99491	0.272677190090591	511	585	175	1322	1576	471	0.36782	0.3737	0.873052139860396	0.051813	0.0087868	0.99999	0.970056431268396	0.00219948071691613	0.0363923616566595	0.95180681265037	0.000514672114289919	0.136144938246498	0.996983744228237	92.853486229917	13.9928366777411	0.000183508435835589
rs2865979	4	99027137	T	C	rs2865979	4	99027137	T	C	288.48	466.36	189.16	1760	2560.5	876.49	0.44739	0.415	1.14485729952096	0.051126	0.0081431	0.99392	0.289122854007584	511.06	584.94	175	1322	1575.5	471.49	0.3678	0.37377	0.872388872307697	0.051815	0.0084196	0.99969	0.95192138263377	0.00119911785378443	0.0363926939835851	0.973714929396804	-0.000489524744297268	0.135899937366460	0.997125948705119	92.8275534522798	13.9422440215725	0.000188513828411452
rs2903150	4	99027184	T	C	rs2903150	4	99027184	T	C	288.34	466.55	189.11	1760.5	2561.8	874.69	0.44744	0.41477	1.14626634038186	0.051142	0.0076003	0.99457	0.267626813503642	511	585	175	1322	1576	471	0.36782	0.3737	0.87304340938265	0.051813	0.008784	1	0.970056431268396	0.00214448516198937	0.0363977701557658	0.95301739170698	0.00049685985933598	0.136139940893832	0.997088026276702	92.850892075437	13.9877591799137	0.000184004675952365
rs2903151	4	99027218	T	C	rs2903151	4	99027218	T	C	288.34	466.55	189.11	1760.5	2561.7	874.71	0.44744	0.41478	1.14625487777577	0.051141	0.0076065	0.99457	0.268391753601036	511	585	175	1322	1576	471	0.36782	0.3737	0.87304340938265	0.051813	0.0087831	0.99999	0.970056431268396	0.00214208146591290	0.0363974096622173	0.953069528175603	0.000492052352444275	0.136134940712147	0.997116095851422	92.8505048934829	13.9870016707677	0.000184078825531175
rs2865980	4	99027422	T	G	rs2865980	4	99027422	T	G	288.26	466.57	189.17	1759.7	2562.4	874.92	0.44751	0.41487	1.14610587432709	0.051138	0.007659	0.99483	0.262648878340898	511.04	584.96	175	1322	1576	471	0.36781	0.3737	0.8730084883447	0.051813	0.0087615	0.99997	0.970056431268396	0.00206447613461556	0.0363963281189568	0.954766569726809	0.000407658029612762	0.13608994012574	0.99760993677284	92.8461901430665	13.9785655475703	0.000184906641218618
rs35862370	4	99028504	AACT	A	rs35862370	4	99028504	AACT	A	290.13	465.88	187.99	1763	2561.4	872.58	0.4459	0.41434	1.14109690824110	0.05116	0.0098825	0.99437	0.26266129934642	511.23	584.76	175	1321	1577.1	470.93	0.36773	0.37384	0.872031266184316	0.05183	0.0082459	0.99959	0.994990009926596	-0.000720618749251112	0.0364101522174602	0.984209540351728	-0.00234170292280231	0.134459938791671	0.986105049727413	92.6661454075401	13.6353944217564	0.000221961230623458
rs17027225	4	99028564	C	T	rs17027225	4	99028564	C	T	289.1	465.86	189.04	1761.8	2561.7	873.58	0.447	0.41455	1.14532678725217	0.051157	0.0079893	0.99418	0.264298893131821	511.26	584.74	175	1322	1576	470.96	0.36772	0.37369	0.872772807871142	0.051814	0.008633	0.99987	0.97097693109936	0.00153894083199640	0.036403523119828	0.966279871105041	-7.05345567943577e-05	0.135884942997204	0.999585837620411	92.8218171630259	13.9311023794087	0.000189634479019318
4-99028619	4	99028619	G	GTAAAAA	4-99028619	4	99028619	G	GTAAAAA	328.39	456.4	159.2	1995.7	2473.6	727.58	0.41039	0.37799	1.16277570970754	0.053979	0.005207	0.91947	0.378062221900264	567.87	559.58	143.54	1476.5	1514.4	378.06	0.33307	0.33697	0.865550117679665	0.055501	0.0092808	0.91662	0.72882929007107	0.00731310177743806	0.0386958052288325	0.850101028152267	0.00349222994579945	0.147599730170003	0.98112370257464	93.1215465492138	14.5381517394103	0.000137349679013687
4-99028620	4	99028620	T	TAAAAGA	4-99028620	4	99028620	T	TAAAAGA	328.24	456.18	159.57	1995.4	2475.2	726.33	0.41066	0.3779	1.16481234873892	0.053987	0.0047152	0.91956	0.349883760432467	567.8	559.45	143.74	1476.7	1514.1	378.13	0.33318	0.33696	0.86626882249858	0.055484	0.0096695	0.9167	0.735813641466896	0.00854864082023866	0.0386929878821345	0.825142933133608	0.0047767089136161	0.148059741429523	0.974263083210416	93.1653874497123	14.6314073057134	0.000130717815896242
rs34005204,rs34029830	4	99028722	A	AG	rs34005204,rs34029830	4	99028722	A	AG	288.48	466.82	188.7	1761.7	2561.3	873.95	0.44715	0.41459	1.14586521736335	0.051162	0.007783	0.99446	0.269396213253839	511.26	584.74	175	1322	1576	471	0.36772	0.3737	0.872772807871142	0.051813	0.0086284	0.99991	0.970056431268396	0.00176101147903657	0.0364049778357112	0.961419119581373	0.000163120638039971	0.136119944318636	0.999043847629083	92.8460303990019	13.9782534141672	0.000184937341926039
rs13107586	4	99028788	G	C	rs13107586	4	99028788	G	C	288.43	466.46	189.11	1760.6	2563.6	872.81	0.4474	0.41458	1.14710342030734	0.051163	0.0073102	0.99459	0.242206358839067	511.29	584.71	175	1322	1576	471	0.36771	0.3737	0.872737897657036	0.051813	0.0086097	0.99989	0.970056431268396	0.00228542068807604	0.0364053381101803	0.949944020322625	0.000682429031314019	0.136679945168018	0.996016260286318	92.9043953071796	14.0932315608258	0.000173968667281144
rs13106995	4	99028790	A	T	rs13106995	4	99028790	A	T	288.52	466.85	188.63	1761.9	2563	872.15	0.44709	0.4144	1.14669053739941	0.051189	0.0074969	0.99392	0.245445383053534	511.38	584.62	174.99	1322.2	1576	470.87	0.36767	0.37366	0.872737897657036	0.051818	0.008615	0.99972	0.971409312683228	0.00204697988752292	0.0364164371970410	0.955174253441598	0.000498665573260074	0.136499948419337	0.997085151448777	92.8814034201452	14.0477127588595	0.000178230468532825
rs34437628	4	99029232	C	G	rs34437628	4	99029232	C	G	289.19	467.28	187.53	1769.4	2560	867.55	0.44615	0.41323	1.14800999005728	0.051227	0.0070513	0.99334	0.255214201998034	511.35	583.71	175.94	1321.7	1576.3	470.98	0.36805	0.37374	0.874432652559214	0.051804	0.0095932	0.99952	0.977099175361518	0.00344939793984336	0.0364252457365855	0.924554706192851	0.00203419673597592	0.136104956195845	0.988075425089411	92.8367302840148	13.9601053659678	0.000186731197629908
rs957742	4	99029409	C	T	rs957742	4	99029409	C	T	290.1	467.06	186.83	1777.4	2553.7	865.92	0.4453	0.41231	1.14867602898413	0.051278	0.0068677	0.99006	0.31477416888645	512.52	583.36	175.12	1322	1577.2	469.85	0.36727	0.37353	0.872711715912835	0.051856	0.0086533	0.99827	0.986953768905445	0.00276980541894954	0.0364616575082158	0.939447039531103	0.00133847913087787	0.137379957170899	0.992226413808895	92.955010448537	14.1944852110153	0.000164852954923078
rs6851549	4	99029827	G	A	rs6851549	4	99029827	G	A	289.26	468.3	186.44	1771.4	2556.6	868.94	0.44554	0.41317	1.14542987130174	0.051238	0.0080476	0.99262	0.296605040528283	511.7	584.37	174.93	1322.4	1575.6	470.97	0.36752	0.37364	0.872432492841817	0.051818	0.0084492	0.99948	0.961973480623977	0.00118717666705931	0.0364340671258024	0.97400613169439	-0.000235225013774099	0.136124955737192	0.998621249774628	92.8353571369425	13.9574298274688	0.000186997141447542
rs6851253	4	99029980	A	G	rs6851253	4	99029980	A	G	289.11	468.36	186.52	1767.3	2559.3	870.35	0.44566	0.4137	1.14356434143141	0.051256	0.0088629	0.99185	0.274337749383644	511.47	583.58	175.95	1322.3	1575.8	470.95	0.36801	0.37365	0.874581318746417	0.051801	0.0096804	0.99957	0.966000551404969	0.00148808041073993	0.0364346233122185	0.967421472647251	0.000174724912365726	0.134079959101622	0.998960245278704	92.6150229865238	13.5410035559378	0.000233407555268572
rs10019087	4	99030211	C	T	rs10019087	4	99030211	C	T	287.92	467.6	188.47	1763.9	2560.6	872.48	0.44732	0.41424	1.14851522559657	0.051178	0.006817	0.99414	0.270360739735089	511.51	584.12	175.37	1322.2	1575.8	470.96	0.36777	0.37366	0.873777073942507	0.051817	0.0092145	0.99955	0.96658969402229	0.00346615880016050	0.0364121290315222	0.924161987986817	0.00189036175018291	0.136699947011874	0.98896676686613	92.9038631187426	14.0921746118122	0.0001740664529849
rs10021709	4	99030587	G	A	rs10021709	4	99030587	G	A	289.09	468.35	186.55	1769	2557.7	870.31	0.44569	0.41354	1.14442233639537	0.051246	0.0084776	0.99192	0.291330702935367	511.58	583.46	175.97	1322.3	1575.8	470.97	0.36797	0.37366	0.874467630564872	0.051798	0.0096073	0.99958	0.965540362018446	0.00182118840849953	0.036429987405596	0.960129190458755	0.000485709723461195	0.134519958465108	0.997119093317157	92.6651003548348	13.6334516949956	0.000222191017952067
rs9999200	4	99030690	A	C	rs9999200	4	99030690	A	C	288.75	467.57	187.69	1769.4	2557.6	870.03	0.44647	0.41347	1.14831999460333	0.051217	0.0069279	0.99278	0.29121334262615	511.54	583.48	175.98	1322.1	1575.9	471	0.368	0.37368	0.874441396929462	0.051797	0.0095873	0.99977	0.967862755615364	0.00359903994094658	0.0364192171776361	0.921279163155353	0.00217464164862187	0.136234955880306	0.987264360280767	92.8527513726786	13.9913979790399	0.000183648907437939
rs1426666	4	99030887	A	G	rs1426666	4	99030887	A	G	288.82	467.49	187.7	1769	2557.8	870.16	0.44644	0.41352	1.14787223712382	0.051207	0.0070756	0.99324	0.289344110020489	511.56	584.45	174.99	1321.9	1576	471.01	0.36759	0.37371	0.872388872307697	0.051813	0.0084176	0.99982	0.970645919214322	0.00230923826165183	0.0364211798662996	0.949445025708581	0.000808745071602945	0.137214952855214	0.995297294815695	92.9536379910507	14.1917204754729	0.000165095354525802
4-99031334	4	99031334	C	CCA	4-99031334	4	99031334	C	CCA	417.14	419.55	107.3	2495	2223	478.95	0.33589	0.30603	1.17646008299070	0.058368	0.0053666	0.86793	0.611170580054215	671.73	495.99	103.27	1678.8	1407.5	282.75	0.27637	0.29281	0.846131918076048	0.059351	0.0048754	0.87089	0.611234083661116	0.000467014375447161	0.041615598583186	0.99104624824378	-0.0021094519296702	0.164794906498578	0.989786983104384	93.6211063468271	15.6766996656638	7.51442055791918e-05
rs201551887	4	99031335	AG	A	rs201551887	4	99031335	AG	A	428.73	412	103.27	2540.5	2192.8	463.67	0.32761	0.30019	1.16369466545794	0.058817	0.009951	0.8627	0.759065813395992	681.98	490.03	98.98	1721.1	1377.3	270.59	0.27065	0.28472	0.847902183067352	0.059964	0.0059311	0.86264	0.830469738012928	-0.00363815696409936	0.041989551713281	0.930954220766829	-0.00647982926340061	0.158294853758908	0.967347566665599	92.9610145476118	14.2065927932940	0.000163795631185626
rs34244876	4	99031336	G	A	rs34244876	4	99031336	G	A	288.59	465.63	189.78	1762.1	2558.8	876.08	0.44766	0.41475	1.14732139066372	0.051125	0.0071864	0.99393	0.305830374819137	511.62	583.39	175.99	1321.9	1576.1	471	0.36797	0.37372	0.874161620449069	0.051799	0.0094187	0.99979	0.972250350274474	0.00325059753770496	0.0363867885123154	0.928816033404276	0.00159755732568402	0.135959940163008	0.990624907655832	92.8362629407859	13.9591946456742	0.000186821678826554
rs2865981	4	99031493	G	A	rs2865981	4	99031493	G	A	286.98	469.09	187.93	1767.7	2554.5	874.78	0.44754	0.41409	1.14988277224391	0.05112	0.0062952	0.99377	0.349620542898151	511.24	584.82	174.94	1321.2	1575.7	472.07	0.3677	0.37398	0.871534349997158	0.051831	0.0079803	0.99896	0.947904016426913	0.00299403057301606	0.0363960711039664	0.934438000769368	0.00121205036982250	0.138579937085784	0.993021616491945	93.1009268250922	14.4947005872765	0.000140554394339021
rs2865982	4	99031661	T	G	rs2865982	4	99031661	T	G	286.75	468.28	188.96	1760.6	2557.4	878.95	0.44821	0.41517	1.14743612853959	0.051049	0.007056	0.99566	0.335581618599316	511.74	584.33	174.94	1322.1	1575.9	470.97	0.36751	0.37367	0.872258023790735	0.051814	0.0083476	0.99966	0.968553070061529	0.00246913359155115	0.0363645452732952	0.945865655390676	0.000573490508752744	0.137099924910533	0.996662449752753	92.9631629164825	14.2109301115172	0.000163418528180914
rs148211582,rs34131525,rs66616474	4	99032098	AC	A	rs148211582,rs34131525,rs66616474	4	99032098	AC	A	293.25	465.07	185.67	1788.3	2551.2	857.48	0.44302	0.41044	1.14662173803117	0.051272	0.0076193	0.99085	0.301221317786741	523.47	579.82	167.71	1354.4	1561.4	453.19	0.36005	0.36625	0.874214071719818	0.052044	0.0097932	0.99631	0.924382224732873	0.00322172682561649	0.0365246629640464	0.929712243472528	0.00134202295299540	0.135624920310580	0.992104976590212	92.7457933088407	13.7851048718904	0.000204954751290121
rs3857216	4	99032129	G	T	rs3857216	4	99032129	G	T	287.71	468.33	187.96	1763.1	2555.3	878.62	0.44717	0.41491	1.14375876389489	0.05105	0.0085069	0.99588	0.35976124098516	511.78	585.08	174.14	1322.3	1575.7	470.97	0.36717	0.37365	0.870837401333796	0.051833	0.0076268	0.99957	0.964166394811329	8.46780013044612e-05	0.0363714733067599	0.998142412096543	-0.00184225333981365	0.136309919928538	0.989216773437584	92.8785739235948	14.0421312988589	0.000178760232372954
rs11726758	4	99032338	A	G	rs11726758	4	99032338	A	G	288.61	468.51	186.89	1768.3	2554.7	873.95	0.44612	0.41395	1.14371301445933	0.051111	0.0086109	0.99433	0.342819332837967	512.05	584.01	174.94	1322.3	1575.7	470.94	0.36738	0.37364	0.872083589629974	0.051813	0.0082516	0.99954	0.96485664259891	0.000554310612014039	0.0363865900018416	0.98784555592842	-0.00116176627696846	0.135574934533545	0.993162865728506	92.7954924302072	13.880199171319	0.000194840422523712
rs3846443	4	99032666	G	A	rs3846443	4	99032666	G	A	286.83	469.21	187.96	1767.7	2554.1	875.16	0.44763	0.41413	1.15013577428300	0.051118	0.0062095	0.99431	0.356373595089497	511.81	584.23	174.96	1322	1575.5	471.52	0.36749	0.37378	0.872153359107887	0.051808	0.008281	0.9995	0.951232241592817	0.00339966957757415	0.0363873832213565	0.925562037592765	0.00167334593559114	0.138334940460900	0.99034875553986	93.0798489853373	14.4505516986719	0.000143887702728773
rs5860523,rs60654263,rs66544807	4	99032845	T	TA	rs5860523,rs60654263,rs66544807	4	99032845	T	TA	289.28	467.09	187.63	1771.6	2552.7	872.67	0.44616	0.41351	1.14636950899501	0.051174	0.007601	0.99238	0.360710930340983	515	582.67	173.33	1328.2	1573.1	467.78	0.36559	0.37231	0.870715492631418	0.051957	0.0077114	0.99585	0.953854956128983	0.00116806185312178	0.0364591621464216	0.974442113935647	-0.000773200310863878	0.137519921647197	0.995513949304973	92.9695718104972	14.2238847058152	0.000162297403887846
rs3846444	4	99032888	T	C	rs3846444	4	99032888	T	C	286.74	468.27	188.99	1758.3	2559.1	879.58	0.44823	0.41546	1.14620902849765	0.051053	0.0075203	0.99579	0.318920920374595	511.9	584.14	174.96	1322.2	1575.8	470.97	0.36745	0.37367	0.8721708023495	0.051808	0.0082927	0.99977	0.966359596808378	0.00185040084839047	0.0363639164709249	0.959416655189076	-1.28851974526834e-05	0.136614926081973	0.999924745411135	92.9133967076275	14.1111327774807	0.000172320879864407
rs3846445	4	99032939	T	A	rs3846445	4	99032939	T	A	287.76	468.28	187.95	1760.8	2557.4	878.75	0.44714	0.41514	1.14256987311081	0.051055	0.0090415	0.99603	0.334596472739304	511.9	584.14	174.96	1322.2	1575.8	470.97	0.36745	0.37367	0.872188245939983	0.051808	0.0082998	0.99977	0.966359596808378	0.000241626136666409	0.0363646391834398	0.994698466706548	-0.00159157919675591	0.135014923825010	0.99059461708374	92.7441613472761	13.7820043672635	0.000205293284304409
rs3896704	4	99034252	C	T	rs3896704	4	99034252	C	T	288.79	468.29	186.92	1765.9	2556	875.12	0.44604	0.4143	1.14153060746386	0.051088	0.0095679	0.99508	0.333556980298251	512.18	584.41	174.41	1322.5	1577.3	469.24	0.36712	0.37337	0.871726108646835	0.051864	0.0081233	0.99929	0.975607440251138	-0.000422630425073442	0.0363959268202499	0.990735152460336	-0.00230686213239387	0.134824918617339	0.986348815230205	92.7110763006031	13.7194466733510	0.000212245391213783
rs3857217	4	99034347	T	C	rs3857217	4	99034347	T	C	289.6	467.32	187.07	1768.7	2558.1	870.19	0.44569	0.41356	1.14385026825613	0.051162	0.0086175	0.99425	0.286405660497526	512	584.06	174.95	1322.4	1576.1	470.46	0.36741	0.37356	0.872371424704727	0.051814	0.0084085	0.99968	0.980586483947867	0.000645407458828295	0.0364053247001124	0.985855539612081	-0.00094609737949361	0.135469943338516	0.994427765028895	92.7770734662063	13.8448037000145	0.000198545007811912
rs4699601	4	99034429	G	A	rs4699601	4	99034429	G	A	286.74	468.25	189	1759.4	2558.5	879.04	0.44823	0.4153	1.14698871570063	0.051055	0.0072277	0.99577	0.323069687077609	512.03	584.04	174.93	1322.5	1576	470.46	0.36739	0.37355	0.872362701034099	0.051815	0.0084064	0.99959	0.978392521317055	0.00231690188895400	0.036367059659291	0.94920209412622	0.000437828017099628	0.136844925463670	0.997447215393967	92.9359570867444	14.1561993928931	0.000168241805464486
rs7377018	4	99034962	C	T	rs7377018	4	99034962	C	T	288.1	468.97	186.93	1766.6	2556.4	873.99	0.44642	0.41412	1.14444522507099	0.051137	0.0083306	0.99435	0.323177444679709	512.03	584.03	174.95	1322.5	1576.1	470.44	0.3674	0.37355	0.872406320259622	0.051814	0.0084265	0.9996	0.9802278604108	0.000994765513471371	0.036396314190579	0.97819534050314	-0.000661605211480357	0.135709939263041	0.99611021495241	92.8060696180806	13.9006071356114	0.000192736199392640
rs11279623,rs70955918	4	99035200	ACTCCTCT	A	rs11279623,rs70955918	4	99035200	ACTCCTCT	A	288.02	467.04	188.94	1763.9	2556.5	876.56	0.44752	0.41463	1.14672493863155	0.051035	0.0073055	0.9961	0.334490464809147	512.33	583.72	174.95	1323.1	1575.7	470.19	0.36728	0.37342	0.872406320259622	0.051829	0.0084465	0.99912	0.9755760764669	0.0023153068740015	0.0363646657798496	0.9492336802696	0.000354361793643274	0.136704918404769	0.99793175336521	92.9222713775256	14.128826539416	0.000170707635253398
rs10516426	4	99035827	A	G	rs10516426	4	99035827	A	G	288.62	468.29	187.09	1766.5	2555.2	875.26	0.44622	0.41425	1.14263842935986	0.051092	0.0090565	0.99454	0.343495819534054	512.51	583.51	174.98	1322.2	1576.3	470.5	0.36722	0.37359	0.871394915656203	0.051819	0.0078959	0.99956	0.984053323718045	-0.00024565490247995	0.036381809396146	0.994612616362724	-0.00202196255166054	0.135499929688775	0.988094216466843	92.7893122029929	13.8683025552023	0.000196077720178045
rs28465658	4	99035866	T	C	rs28465658	4	99035866	T	C	289.37	466.57	188.05	1765.1	2557.7	874.18	0.44633	0.41428	1.14298127231254	0.051085	0.0088943	0.99536	0.309223312978182	512.51	583.53	174.96	1322.5	1576.1	470.48	0.36721	0.37355	0.871508204358844	0.051819	0.0079544	0.99953	0.979306325556602	-1.08802973968480e-05	0.0363792816339828	0.999761369087279	-0.00180573028727367	0.135584928472700	0.98937402746097	92.7993229923211	13.8875830555042	0.000194076426708656
rs35922368	4	99035867	G	GCA	rs35922368	4	99035867	G	GCA	292.17	461.93	189.9	1769.4	2560	867.58	0.44583	0.41324	1.14640390059615	0.051223	0.0076469	0.9919	0.255463612457116	512.9	583.02	175.07	1323.6	1573.8	471.58	0.3671	0.37355	0.870741614488022	0.051908	0.0076654	0.9949	0.913481925965882	0.000936745485653173	0.0364599018937224	0.979502617912372	-0.000761573707460744	0.137519940033027	0.995581405889044	92.9696668995272	14.2240770914930	0.000162280812832427
rs72450888	4	99036105	CAGTT	C	rs72450888	4	99036105	CAGTT	C	289.74	466.74	187.52	1777.6	2555	864.39	0.44586	0.41214	1.15164343945239	0.051195	0.0058171	0.99321	0.292922912779987	513.9	584.13	172.97	1324.8	1575.5	468.75	0.36588	0.37296	0.869245226173963	0.051954	0.0069913	0.99719	0.992150003114014	0.00259992137212045	0.0364657169180168	0.943160833847403	0.000669147751670707	0.140659931174102	0.996204316028632	93.2776310470116	14.8757083550950	0.000114832241585483
rs10470951	4	99037051	G	A	rs10470951	4	99037051	G	A	288.67	467.61	187.72	1771.4	2557.5	868.13	0.44653	0.4131	1.15021628660510	0.051186	0.0062531	0.99336	0.283614333176378	512.12	583.95	174.92	1322.6	1576.1	470.35	0.36735	0.37352	0.872327807223938	0.051816	0.0083891	0.99955	0.981482244734321	0.00337136213505547	0.0364146628492393	0.926235211838512	0.00179732707745714	0.138269950221865	0.98962884458949	93.0631604536127	14.4157868048252	0.000146568435626215
rs62318906	4	99037110	C	T	rs62318906	4	99037110	C	T	289.79	466.36	187.85	1766.7	2559.7	870.58	0.446	0.41378	1.14413626657149	0.051141	0.008464	0.99478	0.271347995730292	512.97	583.29	174.75	1323.5	1579.2	466.27	0.36695	0.37277	0.874310240556896	0.051897	0.0096463	0.99922	0.889370827473035	0.00213835326881100	0.0364264926925847	0.953188475890534	0.000309805606573232	0.134484922040860	0.998161958322509	92.661952177449	13.6276026564836	0.000222884295333459
rs62318907	4	99037120	C	T	rs62318907	4	99037120	C	T	290.01	467.24	186.75	1772.3	2560.4	864.31	0.4453	0.41265	1.14685108531274	0.051246	0.0074992	0.99298	0.238235875005744	513.14	582.98	174.88	1323.7	1579.3	466.05	0.36693	0.37272	0.874397675952649	0.051899	0.0097041	0.99903	0.88458346827151	0.00311712270385106	0.0364650721005038	0.931877869041636	0.00152415883534876	0.135619943166865	0.99103319780652	92.7693673218395	13.8300484136114	0.000200110216700411
rs3911282	4	99037602	T	A	rs3911282	4	99037602	T	A	288.57	468.34	187.09	1766.4	2555.8	874.79	0.44625	0.41422	1.14295841291569	0.051099	0.0089254	0.99505	0.334131893096211	511.99	584.05	174.96	1322.5	1576.1	470.41	0.36742	0.37354	0.8724586662092	0.051814	0.0084578	0.99968	0.98091906019639	0.000466182600621382	0.0363826057215211	0.989776715706248	-0.00127376583907279	0.135029931275452	0.992473498173688	92.7387578969083	13.7717484942998	0.000206417105357182
rs7663924	4	99037679	C	T	rs7663924	4	99037679	C	T	287.97	469.11	186.92	1767.7	2554.7	874.64	0.44648	0.41408	1.14489164575514	0.051126	0.0081295	0.99418	0.346781426869475	512.06	583.99	174.95	1322.5	1576.2	470.37	0.36738	0.37354	0.872415044366445	0.051816	0.0084375	0.99954	0.98321536191999	0.00123174015048531	0.0363930404568584	0.973000363921047	-0.000459334105960246	0.135899937183297	0.997303200419482	92.8274131738861	13.941971345111	0.000188541175007995
rs7664305	4	99037691	G	A	rs7664305	4	99037691	G	A	287.33	467.57	189.09	1759.6	2557.7	879.67	0.44797	0.41534	1.14533824057731	0.051022	0.0078213	0.996	0.335664223248144	512	584.02	174.99	1322.4	1576.2	470.41	0.36742	0.37355	0.872449941666161	0.051813	0.0084505	0.99967	0.983113114281103	0.00171823590298917	0.0363544363353137	0.962303262154228	-0.000225555787249671	0.136074917936508	0.99867743886557	92.8606129611616	14.0068047097037	0.000182150239250944
rs7664340	4	99037820	C	T	rs7664340	4	99037820	C	T	292.85	464.32	186.83	1781.5	2551.3	864.12	0.44384	0.41173	1.14333565143288	0.051097	0.0087558	0.99542	0.332965204627929	523.12	579.94	167.94	1352.3	1564.3	452.37	0.36027	0.36643	0.874581318746417	0.051973	0.0099261	0.99958	0.999671841457531	0.00224724852475176	0.0364367997251878	0.950821454611329	0.000138475369458158	0.133979894073887	0.999175343879506	92.6018013569031	13.5168038632361	0.000236436752734548
rs7664169	4	99037859	A	G	rs7664169	4	99037859	A	G	287.78	468.33	187.88	1762.9	2555.9	878.19	0.44709	0.41488	1.14356434143141	0.051059	0.0086053	0.99543	0.350025708784687	512.14	584.04	174.82	1322.6	1576	470.35	0.3673	0.37351	0.872179524101133	0.051823	0.0083146	0.99937	0.980107638397288	0.000706662165714078	0.0363712712259709	0.984498772218861	-0.00115992996197999	0.135454922316186	0.99316762446322	92.7885486692289	13.8668342076029	0.000196230982211665
rs10004827	4	99037953	A	C	rs10004827	4	99037953	A	C	289.27	466.68	188.05	1763.9	2558.8	874.29	0.44639	0.41441	1.14268413581116	0.051091	0.0090393	0.99533	0.297578942251281	511.99	584.02	174.99	1322.4	1576.2	470.4	0.36743	0.37355	0.872484840361797	0.051814	0.0084692	0.99967	0.98334353062194	0.000380423368858573	0.0363797178060958	0.991656658734339	-0.00137711439452907	0.134894929528725	0.991854703269335	92.7253400091845	13.7463469256643	0.000209227326878558
rs9994346	4	99037986	T	C	rs9994346	4	99037986	T	C	287.56	468.35	188.09	1763.2	2558.7	875.08	0.44731	0.41456	1.14646122222421	0.051104	0.0074848	0.99525	0.302286856410479	512	584	175	1322.3	1576.3	470.41	0.36743	0.37356	0.87242376856051	0.051812	0.0084365	0.99978	0.985307312852795	0.00197908709718697	0.0363837177850323	0.95662057694181	0.000233373348953000	0.136579934878992	0.998636659904773	92.9022263442361	14.0889249009502	0.000174367453245172
rs10005118	4	99038196	A	C	rs10005118	4	99038196	A	C	288.93	467.15	187.92	1763.2	2557	876.74	0.4465	0.41471	1.14166759935611	0.051074	0.0094817	0.99484	0.329390051925877	513.79	583.16	174.04	1324.2	1575.2	469.64	0.36634	0.37318	0.870445612662258	0.051861	0.0074656	0.99825	0.972383974332089	-0.00105632824079663	0.0363898273264881	0.97684216426	-0.00298066759143197	0.135619917784342	0.98246542806651	92.7986477172537	13.8862808086184	0.000194210948082696
rs10005120	4	99038200	A	G	rs10005120	4	99038200	A	G	288.53	468.72	186.75	1772.3	2552.5	872.24	0.44609	0.41341	1.14646122222421	0.051164	0.0075533	0.99252	0.361285759848218	513.83	583.18	173.99	1324.4	1575	469.61	0.36631	0.37314	0.870506545987786	0.051863	0.0074949	0.99811	0.968692084424197	0.000868129524087755	0.03642303017316	0.980984515470057	-0.00086923323467461	0.137679937899656	0.994962641755323	93.0001231906418	14.2859656996119	0.000157031308566813
rs3907020	4	99038583	T	C	rs3907020	4	99038583	T	C	294.61	463.32	186.07	1788.6	2552.9	855.53	0.44251	0.41023	1.14473137214415	0.051192	0.0082774	0.99476	0.274157317845832	522.99	580.03	167.97	1352	1564.6	452.39	0.36034	0.36649	0.874581318746417	0.051972	0.0099221	0.99985	0.993638017168316	0.00261509362012453	0.0364708545195846	0.94283774628984	0.00072946860836616	0.134589917003968	0.995675538676473	92.6554431261495	13.6155253090952	0.000224322709222791
rs3907021	4	99038668	C	T	rs3907021	4	99038668	C	T	287.88	468.51	187.61	1768.4	2555.4	873.17	0.44689	0.41387	1.14779188887944	0.051115	0.0070054	0.99495	0.330694471478602	512	584.03	174.96	1322.5	1576.1	470.37	0.36741	0.37353	0.872484840361797	0.051815	0.0084743	0.99968	0.981840723791002	0.00258001623976248	0.0363887259165629	0.94347612791952	0.00084636007292617	0.13712493708123	0.995075342517594	92.9566257855808	14.1977405936035	0.000164567997033238
rs10470893	4	99038756	C	T	rs10470893	4	99038756	C	T	289.06	468.04	186.9	1770.3	2556.4	870.23	0.44589	0.4134	1.14562461093226	0.051177	0.0078981	0.99358	0.304823984900672	512.03	584.04	174.93	1322.5	1575.8	470.61	0.36739	0.37356	0.872388872307697	0.051813	0.0084181	0.99935	0.972188667638755	0.00139753531213929	0.0364103808578328	0.96938240998336	-0.000164800271589535	0.136234946974061	0.99903481769422	92.8560353210277	13.9978295657512	0.0001830217794484
rs10470894	4	99039107	G	A	rs10470894	4	99039107	G	A	292.96	465.11	185.92	1786	2549.7	861.3	0.4433	0.41104	1.14442233639537	0.051152	0.0083605	0.99424	0.33766209016577	523.03	580.02	167.94	1352.2	1564.2	452.61	0.36031	0.36649	0.874572572976959	0.05197	0.0099161	0.99946	0.994045419519845	0.00257303387696182	0.0364556917373687	0.943732221519566	0.000596838085676024	0.134459908529698	0.996458376810588	92.6471826176794	13.6002289735147	0.000226157939365423
rs28802909	4	99039410	G	A	rs28802909	4	99039410	G	A	287.65	468.27	188.08	1767.6	2554.8	874.58	0.44726	0.41409	1.14835444471991	0.051085	0.0067711	0.99521	0.34496564547481	511.99	584.01	175	1322.3	1576.3	470.38	0.36743	0.37356	0.872441217210367	0.051814	0.0084451	0.99973	0.985998590923295	0.00288168418534591	0.0363775514306051	0.936860816867917	0.00107149217766295	0.137394932202339	0.993777656962748	92.9884786299485	14.2622399222987	0.000159023252011781
rs28852677	4	99039509	T	G	rs28852677	4	99039509	T	G	287.65	468.29	188.06	1766.7	2556.3	873.94	0.44725	0.41411	1.14827406272219	0.051098	0.0068148	0.99501	0.323849350169562	512	584.03	174.97	1322.3	1576.3	470.36	0.36742	0.37355	0.87239759624004	0.051814	0.0084249	0.99976	0.986459463731007	0.00278659240326512	0.0363822447686652	0.93894804654079	0.00100908485642538	0.137384934567991	0.994139634081271	92.9856984053531	14.2565868676530	0.000159501607003398
rs13124368	4	99039615	T	C	rs13124368	4	99039615	T	C	286.79	468.28	188.93	1760.9	2557.8	878.26	0.44817	0.41508	1.14782632315262	0.05107	0.0069407	0.99511	0.327542615690516	512.02	584.02	174.95	1322.5	1576.1	470.33	0.3674	0.37352	0.872484840361797	0.051816	0.0084744	0.99955	0.982762459272156	0.00271862938976042	0.0363728256481149	0.94041885998141	0.000869917157649128	0.137139928624704	0.994938827652	92.9641411129916	14.2129058592475	0.000163247039107972
rs2865949	4	99039967	A	G	rs2865949	4	99039967	A	G	285.99	469.03	188.98	1759.9	2558	879.09	0.44862	0.41525	1.14914708271543	0.051067	0.0064806	0.99578	0.329383932891941	512.02	584.04	174.94	1322.5	1576.1	470.44	0.36739	0.37354	0.872415044366445	0.051815	0.0084363	0.99951	0.9802278604108	0.00326797998851087	0.0363713959216142	0.928406194676388	0.00140466051323003	0.137754929203789	0.991864265607816	93.0273635267898	14.3417773727648	0.000152444030084187
rs2903142	4	99040071	C	T	rs2903142	4	99040071	C	T	287.24	467.93	188.83	1762.5	2556.7	877.77	0.44788	0.41488	1.14747055213979	0.051079	0.0070778	0.99486	0.338168223372211	512.63	583.44	174.93	1322.7	1576	470.3	0.36715	0.37349	0.871612791618478	0.051824	0.0080128	0.99935	0.980440593942752	0.00206563111074791	0.0363788442132936	0.954719562661615	0.000214401998399824	0.137484929327119	0.998755732895025	92.9970953610059	14.2797889097579	0.000157547460833518
rs2865951	4	99040191	G	A	rs2865951	4	99040191	G	A	293.78	464.78	185.44	1789.3	2547.5	860.28	0.44262	0.41062	1.14307271447196	0.051145	0.0089359	0.99441	0.359180165278261	523	580.05	167.95	1352	1564.7	452.33	0.36033	0.36648	0.87452010019678	0.051978	0.009894	0.99971	0.990837738254525	0.00198307560100719	0.0364559179748168	0.956619239811874	-1.96163946975247e-05	0.133899903947311	0.999883109562065	92.585390671145	13.4868872471589	0.000240236390287030
rs2865953	4	99040319	C	T	rs2865953	4	99040319	C	T	288.07	468.97	186.96	1767	2555.7	874.37	0.44644	0.41412	1.14449100379556	0.051124	0.0082925	0.99452	0.333617565056901	512.03	584.05	174.93	1322.6	1576.1	470.32	0.36739	0.37352	0.8724586662092	0.051817	0.0084585	0.99959	0.982173564439115	0.00108698513318788	0.0363926655060047	0.97617212953053	-0.000608573852247607	0.135699936356535	0.996421737060624	92.806392051857	13.901230192259	0.000192672318685250
rs2903143	4	99040480	C	T	rs2903143	4	99040480	C	T	292.89	464.31	186.8	1783	2548.8	865.21	0.44381	0.4117	1.14325562073839	0.051082	0.0087729	0.99501	0.369542372288641	523.11	579.95	167.94	1352.1	1564.6	452.3	0.36028	0.36646	0.874502609969678	0.051978	0.00988	0.99957	0.992294306859875	0.00221963256982360	0.0364330814554320	0.951420096056673	6.22922606164644e-05	0.133989889228169	0.999629061330677	92.604316111982	13.5213999833083	0.00023585840113749
rs2865955	4	99040518	A	C	rs2865955	4	99040518	A	C	290.18	467.17	186.65	1774.1	2556.2	866.78	0.44516	0.41271	1.14569335047108	0.051214	0.0079157	0.99273	0.291525629512897	512.42	583.68	174.9	1323.5	1575.6	469.95	0.36722	0.37333	0.87252846569444	0.051834	0.0085222	0.99894	0.97645951327846	0.00146368573101749	0.0364309915450749	0.967952062662982	-5.77151301538459e-05	0.136184949496115	0.999661856834647	92.8427478419953	13.9718425161478	0.000185569039760747
rs2865957	4	99040725	G	A	rs2865957	4	99040725	G	A	293.23	465.6	185.16	1789.7	2548.6	858.65	0.44276	0.41042	1.14502904099618	0.051202	0.0081675	0.99309	0.33658296708683	523.96	579.93	167.12	1353.1	1564.5	451.41	0.35962	0.36617	0.87320057134049	0.052026	0.009154	0.99842	0.980449279613232	0.0020832333423295	0.0364931213193662	0.95447697197896	7.69254519961543e-05	0.135509909137312	0.99954706170512	92.7457917310401	13.7851018736106	0.000204955078389801
rs2865958	4	99040732	G	T	rs2865958	4	99040732	G	T	287.78	468.88	187.34	1768.6	2555.3	873.06	0.4468	0.41384	1.14773450071971	0.05115	0.0070634	0.99344	0.331273099499989	512.93	583.9	174.17	1323.3	1576.3	469.44	0.36673	0.37328	0.871020296391385	0.051863	0.0077548	0.99853	0.999484973789538	0.00175939995062872	0.0364179783201446	0.961468147340218	-1.68836649992593e-05	0.13793993576931	0.99990233998933	93.0283681552996	14.3438440565414	0.000152276780436833
rs6819177	4	99040907	T	C	rs6819177	4	99040907	T	C	287.28	467.8	188.92	1760.1	2558.5	878.44	0.4479	0.41518	1.14594543073600	0.051047	0.0076119	0.99578	0.320675389621281	512.03	584.02	174.96	1322.7	1576	470.28	0.3674	0.37349	0.872650628230815	0.051815	0.0085625	0.99955	0.98090149874398	0.00203908388229054	0.0363641679808462	0.955282866698604	0.000149977089374198	0.136224922854240	0.999121567644125	92.8726100906448	14.0303815662931	0.000179880646990149
rs28801403	4	99041116	G	A	rs28801403	4	99041116	G	A	286.64	469.24	188.12	1765.8	2554	877.13	0.44781	0.4145	1.14926200316963	0.051122	0.006503	0.99384	0.367754556578997	511.89	584.03	175.08	1322.4	1576.2	470.42	0.3675	0.37355	0.872790263501855	0.051826	0.008657	0.99924	0.982882702326447	0.00341170397707952	0.0363950613900828	0.925315019816792	0.00166168724471255	0.137589936981124	0.990364103676404	93.0017023763251	14.2891893682408	0.000156762605160732
rs11931420	4	99041496	C	T	rs11931420	4	99041496	C	T	286.82	468.11	189.06	1762.2	2556.3	878.48	0.44822	0.41498	1.14845780127091	0.05105	0.0066976	0.99569	0.346581604156175	512.07	583.99	174.95	1322.6	1575.5	470.89	0.36738	0.3736	0.871760978388571	0.051807	0.008069	0.99944	0.960802488062576	0.00261867396106574	0.0363624865523378	0.942589325119497	0.000731229683305523	0.137829927643370	0.995766999607628	93.0383252303723	14.3643596274101	0.000150626513319430
rs113999196	4	99041961	C	T	rs113999196	4	99041961	C	T	287.36	467.72	188.91	1759.2	2559.1	878.73	0.44786	0.41529	1.14520080823455	0.051048	0.0079099	0.99556	0.31513051976321	512.06	584.56	174.38	1322.7	1576.3	470.01	0.36716	0.37345	0.871630224048634	0.051855	0.0080623	0.99909	0.99124968251668	0.00123559106828941	0.0363783483376501	0.9729050503052	-0.00075289038905374	0.136484915238521	0.995598659604457	92.8940369228108	14.0726878135644	0.000175879264451062
rs114722517	4	99042061	G	A	rs114722517	4	99042061	G	A	287.37	467.61	189.03	1762	2556.7	878.29	0.44791	0.41498	1.14682814852040	0.051026	0.0072554	0.99624	0.34085817638194	511.99	584.01	175	1322.5	1576.2	470.3	0.36743	0.37353	0.872572093208403	0.051814	0.008518	0.99968	0.984828487331314	0.00243908436404543	0.0363562286854319	0.94651125954055	0.000493252753283852	0.136654919582579	0.99712006049212	92.9204020702672	14.1250959436583	0.000171046505389572
rs35686065,rs59467987	4	99042524	A	ACT	rs35686065,rs59467987	4	99042524	A	ACT	288.63	468.33	187.04	1768.2	2555.7	873.1	0.44619	0.41388	1.14436511670906	0.051106	0.0083244	0.99529	0.326987528398296	511.99	584.01	175	1322.4	1576.3	470.3	0.36743	0.37354	0.872519740453409	0.051815	0.0084929	0.99974	0.9870226395512	0.00110828591854199	0.0363854783763642	0.975700539220559	-0.000625476386328427	0.135609933277018	0.996319914254855	92.7996238511213	13.8881633309633	0.000194016514813988
rs35926379	4	99042638	C	CT	rs35926379	4	99042638	C	CT	286.71	468.31	188.98	1761.2	2556	879.78	0.44824	0.4152	1.14742465423567	0.051042	0.0070561	0.99547	0.356858210564042	512.03	584.02	174.95	1322.6	1576.1	470.26	0.36739	0.3735	0.872519740453409	0.051816	0.0084944	0.99961	0.983556323910823	0.00263588837781023	0.0363627059493691	0.942212930170743	0.000720335886669837	0.136944922879529	0.995803113980796	92.9479010976685	14.1801754888803	0.000166111452415962
rs11941844	4	99042722	A	T	rs11941844	4	99042722	A	T	287.77	468.26	187.97	1762.1	2555.7	879.21	0.44714	0.41506	1.14285555128737	0.051043	0.0088966	0.99569	0.357795686096079	512.03	584	174.97	1322.6	1576.2	470.26	0.36741	0.37351	0.872554641941052	0.051816	0.0085108	0.99958	0.984930993257448	0.000627921712124238	0.0363630675084278	0.986222720584346	-0.00125268285963093	0.13492991957924	0.992592584665235	92.7355607719804	13.7656874620536	0.000207084174698391
rs28814038	4	99042942	G	A	rs28814038	4	99042942	G	A	288.33	467.76	187.92	1760.7	2557.7	878.61	0.44682	0.41513	1.14098280425557	0.051044	0.0097699	0.99573	0.330665002498905	512.03	584.01	174.96	1322.8	1576	470.23	0.3674	0.37347	0.872650628230815	0.051815	0.0085657	0.99957	0.98123467548129	-0.000155441318773070	0.0363630834287817	0.996589292245072	-0.0020171049401365	0.13405491841798	0.987994799597513	92.640420941916	13.5877336476406	0.000227668331116204
rs28810677	4	99043193	C	T	rs28810677	4	99043193	C	T	287.19	467.66	189.14	1756.9	2559.8	880.38	0.44807	0.41567	1.14433078627051	0.051039	0.0082538	0.99572	0.315170465529934	511.98	584.03	174.99	1322.5	1576.3	470.27	0.36743	0.37353	0.872563367531099	0.051816	0.0085166	0.99963	0.9868945836793	0.00129816253833363	0.0363616212093983	0.971520415743568	-0.000602625331931839	0.135569919896366	0.996453314531574	92.8045423490628	13.8976566677417	0.000193038994615202
rs6532720	4	99043781	C	T	rs6532720	4	99043781	C	T	289.16	467.88	186.96	1767	2558.2	871.78	0.44587	0.41387	1.14279840993835	0.051095	0.0089914	0.99632	0.292536322902551	512.04	583.99	174.97	1322.5	1576.2	470.28	0.3674	0.37351	0.871856877370541	0.051827	0.0081479	0.99937	0.985289418793021	9.95302332829351e-05	0.0363856611874945	0.997817449653466	-0.00168579800450834	0.135304928394366	0.990059213531348	92.7669623950666	13.8254500338549	0.000200600539029816
rs7657490	4	99043973	C	T	rs7657490	4	99043973	C	T	289.24	467.95	186.81	1768.3	2557	871.65	0.44575	0.41373	1.14282126613511	0.051085	0.0089697	0.99706	0.304958550574756	512.08	583.93	174.99	1322.4	1576.3	470.25	0.36739	0.37353	0.8724586662092	0.051815	0.0084557	0.99974	0.988175018580142	0.00044492986330108	0.0363778974916004	0.990241497108755	-0.00133086352522784	0.134969928284197	0.992132630833689	92.7341216282293	13.7629609089685	0.000207384963453072
rs7657982	4	99044015	G	A	rs7657982	4	99044015	G	A	288.65	468.7	186.66	1771.1	2554.8	871.11	0.44598	0.41341	1.14559024270946	0.051107	0.0078254	0.99615	0.327682178301587	512.11	583.95	174.94	1322.7	1576.1	470.22	0.36736	0.37348	0.872519740453409	0.051818	0.0084935	0.99947	0.9836589788186	0.00165587395675204	0.0363868780580455	0.96370283850052	-9.0621809467839e-05	0.136144933682829	0.999468906147653	92.855545154966	13.9968692040245	0.000183115284745239
rs7657497	4	99044028	A	G	rs7657497	4	99044028	A	G	288.27	467.89	187.84	1767	2558.3	871.74	0.44681	0.41387	1.14721813638508	0.051087	0.0071791	0.9967	0.291542921583676	512.07	583.95	174.97	1322.4	1576.4	470.25	0.36739	0.37354	0.872388872307697	0.051817	0.0084235	0.99968	0.989549736788896	0.00235266247864695	0.0363793118119123	0.948436478298262	0.00054715022274153	0.136929931314583	0.996811788706608	92.9400899925204	14.1644865011106	0.000167502375326922
rs13108705	4	99044438	T	C	rs13108705	4	99044438	T	C	289.37	467.65	186.99	1766.6	2559.4	870.99	0.44577	0.41383	1.14252417122993	0.051094	0.0091161	0.99738	0.276292602749772	511.98	584.03	174.99	1322.5	1576.2	470.25	0.36743	0.37352	0.872606996790198	0.051815	0.0085392	0.99968	0.985980847484843	0.000373145566496993	0.0363811470064924	0.991816589332257	-0.0013773476141887	0.134754929693947	0.991844860414825	92.7096518269686	13.7167660071329	0.000212548540688196
rs4440223	4	99044796	G	A	rs4440223	4	99044796	G	A	287.43	467.85	188.72	1764.6	2555.2	877.13	0.44771	0.41461	1.14755087788981	0.051015	0.0069775	0.99712	0.352865190330687	512.11	583.97	174.92	1323.7	1575.1	470.22	0.36735	0.37334	0.873567392607527	0.051814	0.0090879	0.99935	0.961729802321573	0.00334957755951650	0.0363522492291852	0.926585030992856	0.00138058719024928	0.136399916874968	0.99192425903874	92.895414957893	14.0754174110558	0.000175624195593915
rs4440224	4	99044924	G	A	rs4440224	4	99044924	G	A	287.96	467.03	189.01	1760.4	2559.7	876.95	0.44759	0.41501	1.14506339238268	0.051007	0.0079148	0.9982	0.300198074577401	511.98	584.04	174.98	1322.5	1576.2	470.24	0.36742	0.37351	0.872589544824783	0.051816	0.0085342	0.99967	0.986211332038804	0.00172296661817282	0.0363500447868519	0.96219498822276	-0.000261947917203312	0.135874913799641	0.99846179060166	92.8412314067143	13.9688828737656	0.000185861401000409
rs11721331	4	99045339	C	T	rs11721331	4	99045339	C	T	289.12	465.7	189.19	1768.4	2556.7	871.91	0.44707	0.41375	1.14910111775143	0.051093	0.0065244	0.996	0.309825006551238	511.48	586.52	173	1324.3	1575.1	469.64	0.36684	0.37316	0.871760978388571	0.051918	0.0082081	0.99752	0.970191950398166	0.00308206360702369	0.0364163843973675	0.932552382568432	0.00102383403627544	0.138109914325834	0.99408519010207	93.0456775389739	14.3795460392334	0.000149416532054469
rs11721453	4	99045485	G	T	rs11721453	4	99045485	G	T	288.21	468.01	187.77	1767.5	2558	871.47	0.4468	0.41379	1.14761973300812	0.051093	0.0070425	0.99658	0.293234120359033	512.02	584.03	174.95	1322.7	1576.1	470.17	0.3674	0.37347	0.87266808141791	0.051818	0.0085798	0.99954	0.984811483916356	0.00267443801209637	0.0363818243604273	0.941400065778986	0.000881205182737613	0.136944932265302	0.99486585486206	92.9406810748169	14.1656725046468	0.000167396820373922
rs34870112	4	99045815	T	G	rs34870112	4	99045815	T	G	287.4	466.88	189.72	1753.2	2564.7	879.12	0.44826	0.41591	1.14438800424027	0.051076	0.0082769	0.99639	0.257079594547665	511.5	584.3	175.19	1321.7	1575.8	471.51	0.3677	0.37383	0.871926628710747	0.051829	0.0081853	0.99852	0.958039129983984	0.000899648675850767	0.0363794896188686	0.980270678908812	-0.000947517900485459	0.135959925341445	0.994439510154627	92.8388312346834	13.9642009952796	0.000186324837064267
rs13102369	4	99045912	A	G	rs13102369	4	99045912	A	G	288.24	467.82	187.94	1766.8	2558.2	871.95	0.44687	0.41391	1.14734433732100	0.051084	0.0071299	0.99676	0.293180326344468	512.49	583.54	174.97	1322.6	1576.2	470.19	0.36722	0.37349	0.871734825951508	0.051823	0.0080786	0.99953	0.986544446230305	0.00206272887997379	0.0363803044219130	0.95478492683701	0.000228410514341873	0.137359930265451	0.99867322924103	92.9838045284907	14.2527385968751	0.000159828071989998
rs13130923	4	99046281	T	C	rs13130923	4	99046281	T	C	287.63	468.69	187.68	1769	2555.9	872.07	0.44706	0.4137	1.14937693511645	0.051107	0.0064479	0.99576	0.319489145950446	512.12	583.96	174.92	1322.6	1576.2	470.16	0.36735	0.37348	0.872467390839486	0.05182	0.0084676	0.99955	0.987235987997836	0.00330440199588816	0.0363875705419705	0.927642543911633	0.00152811618175222	0.137824935715864	0.991153739183034	93.0283836489706	14.3438759341992	0.000152274202134595
rs13108535	4	99046324	A	G	rs13108535	4	99046324	A	G	288.26	467.75	187.98	1765.7	2558.5	872.79	0.44688	0.41409	1.14643829322906	0.05107	0.0074513	0.9971	0.293959408963366	511.98	584.04	174.98	1322.5	1576.3	470.21	0.36743	0.37352	0.872580818972964	0.051816	0.0085252	0.99979	0.988277528486894	0.00215905891143724	0.0363728256481149	0.95266607336877	0.00032059377930832	0.136479927584203	0.99812575668756	92.8959275292001	14.0764329771456	0.000175529390544882
rs60994860	4	99046753	G	A	rs60994860	4	99046753	G	A	289.57	468.13	186.3	1773.1	2555.4	868.42	0.4453	0.41296	1.14491454381703	0.051172	0.0081782	0.99461	0.307297508475197	511.73	584.33	174.95	1321.6	1575.2	472.19	0.36751	0.37393	0.871220654099808	0.051818	0.0078008	0.99902	0.935017267593837	0.000448504193342622	0.0364103148463323	0.99017186412066	-0.00114323210952086	0.136594945724872	0.993322178975732	92.8936333536707	14.0718886284391	0.000175954015370627
rs13110418	4	99046963	G	A	rs13110418	4	99046963	G	A	289.91	465.86	188.24	1760.9	2562.9	873.17	0.44615	0.41459	1.14073181564839	0.051098	0.0099703	0.99637	0.250233859963885	512.23	584.26	174.51	1323.2	1576.4	469.48	0.36715	0.3733	0.873156912403406	0.051866	0.008917	0.99883	0.999244763448385	8.7323628285979e-06	0.0364002334389032	0.999808588661248	-0.00183708867606899	0.133654918155825	0.98903341112321	92.5811845818077	13.479240871094	0.000241217373484370
rs6829567	4	99047340	T	C	rs6829567	4	99047340	T	C	288	467.12	188.88	1759.8	2560.4	876.78	0.4475	0.41505	1.14449100379556	0.051015	0.0081554	0.99799	0.291459607853389	512.15	584.5	174.35	1322.5	1576.4	470.12	0.36711	0.3735	0.871543065384235	0.051844	0.0080029	0.9992	0.99172694200291	0.000930689047600713	0.0363626049956412	0.979580633621202	-0.00110851236740686	0.136224910117867	0.993507390522954	92.8729601869566	14.0310707703620	0.000179814731975925
rs6532721	4	99048015	G	A	rs6532721	4	99048015	G	A	289.93	467.78	186.3	1773.9	2554.3	868.82	0.44511	0.41293	1.14390746219938	0.051134	0.0085519	0.99499	0.322187206593918	512.55	583.51	174.94	1322.7	1576.2	470.09	0.36719	0.37346	0.871726108646835	0.051824	0.008075	0.99951	0.98803043214366	0.000405987969452043	0.0363986976922418	0.991100648192102	-0.00128428013101242	0.135864937115195	0.992458009768487	92.8214864029589	13.9304604843568	0.000189699246291197
rs7674095	4	99048158	T	A	rs7674095	4	99048158	T	A	289	467.1	187.9	1763.8	2557.2	875.96	0.44645	0.41458	1.14167901608918	0.051008	0.0093864	0.99771	0.323355667288439	512.11	583.92	174.97	1322.8	1577.2	469	0.36737	0.37328	0.873104524560313	0.051837	0.0088514	0.99954	0.973899296634175	0.000561732263693063	0.0363576547658826	0.987673031370144	-0.00144105424123787	0.134099905802524	0.991425998442713	92.6472967336584	13.6004400528129	0.000226132511740418
rs2167892	4	99048503	G	C	rs2167892	4	99048503	G	C	287.43	467.69	188.88	1761.5	2559.8	875.63	0.4478	0.41477	1.14741318004650	0.051045	0.0070617	0.99763	0.292531966654634	512.04	584	174.96	1322.8	1576.1	470.1	0.3674	0.37345	0.872729170321696	0.051818	0.0086121	0.99954	0.985605968343114	0.00274624739023971	0.0363644818417802	0.93980094761023	0.00083528778504606	0.136819922860158	0.995128932441826	92.9343236744919	14.1529268244267	0.000168534710139001
rs10012167	4	99048579	T	C	rs10012167	4	99048579	T	C	287.63	468.56	187.81	1767.6	2557.4	872.08	0.44713	0.41385	1.14898621338497	0.051103	0.0065758	0.99631	0.303143113744255	512.03	584.01	174.96	1322.8	1576.1	470.11	0.3674	0.37346	0.87272044307363	0.051817	0.0086051	0.99955	0.985375428967247	0.00327783938841174	0.0363850881374103	0.928217731286604	0.00150359915642498	0.137509935100215	0.991275723855489	92.997358308227	14.2803251118052	0.000157502586440761
rs17558193	4	99049593	A	G	rs17558193	4	99049593	A	G	287.62	468.54	187.84	1766.5	2558.6	871.9	0.44715	0.41394	1.14876792674231	0.051119	0.0066662	0.99624	0.288864268933807	512.02	584.02	174.95	1322.6	1576.3	470.1	0.3674	0.37347	0.872641901768165	0.051819	0.0085661	0.99959	0.989993910765783	0.00309942724020039	0.0363915545398788	0.932127146147784	0.00136105012367234	0.137459937530413	0.992099929945937	92.9898248589609	14.2649788326368	0.000158792008381092
rs13132395	4	99050062	C	T	rs13132395	4	99050062	C	T	288.9	466.31	188.79	1764.2	2562	870.83	0.44698	0.41405	1.14719519225179	0.051094	0.0071964	0.99684	0.249636831153107	512.03	584.04	174.92	1322.9	1576.1	470.06	0.36738	0.37343	0.87272044307363	0.051819	0.0086059	0.99958	0.985709036889855	0.0025163714119395	0.0363825315198444	0.944858859475401	0.000726422008703292	0.136729931942627	0.995761000020233	92.9181876424374	14.1206791356469	0.000171448583912492
rs13137859	4	99050319	A	G	rs13137859	4	99050319	A	G	290.02	465.99	187.98	1765	2559.9	872.09	0.44595	0.41409	1.14190737472751	0.051055	0.0093443	0.99815	0.275934775999009	512.1	584.49	174.41	1322.9	1576.3	469.82	0.36716	0.3734	0.871778413782492	0.051851	0.0081366	0.99932	0.993993076886146	-0.000172235776789736	0.0363794999615802	0.996222494705052	-0.00210826397451097	0.134959914701287	0.9875364261593	92.73212828335	13.7591861687529	0.000207802113118327
rs13138051	4	99050367	C	T	rs13138051	4	99050367	C	T	288.66	467.65	187.69	1773	2557.5	866.51	0.44652	0.41278	1.15153979620686	0.051165	0.0058198	0.99571	0.276236228987807	512.12	583.95	174.93	1322.8	1576.1	470.06	0.36735	0.37344	0.872580818972964	0.05182	0.0085311	0.9995	0.986528167477187	0.00416423411546069	0.0364084866813632	0.90894023817706	0.0025215846701514	0.138699946709319	0.985495144732139	93.1083596510288	14.5103335253019	0.000139392815510564
rs13138059	4	99050430	A	G	rs13138059	4	99050430	A	G	288.32	468.35	187.33	1768.7	2557.7	870.62	0.44651	0.4136	1.14724108097725	0.051114	0.0072015	0.99617	0.292800059564269	512.03	584.02	174.94	1322.7	1576.2	470.05	0.36739	0.37345	0.872694261853058	0.051819	0.0085934	0.99966	0.988952660071892	0.00246835066780850	0.0363897504581616	0.945920220744598	0.000727650467956004	0.136764935670125	0.995754918231701	92.9190796877788	14.1224580408576	0.000171286529163317
rs13138063	4	99050438	A	C	rs13138063	4	99050438	A	C	289.09	467.53	187.37	1765.1	2557.3	874.67	0.44612	0.41434	1.14143928866807	0.051036	0.0095417	0.99772	0.316511472540089	512.04	583.99	174.97	1322.7	1576.3	470.05	0.3674	0.37346	0.872685534954074	0.051818	0.0085891	0.99965	0.990327381688895	9.6062134239655e-05	0.0363612274362924	0.997892084232791	-0.0017952033225314	0.134234916418775	0.989329733598593	92.6608467740536	13.6255501038548	0.000223128097492586
rs13138438	4	99050545	C	A	rs13138438	4	99050545	C	A	288.49	468	187.51	1770.8	2555	871.19	0.44652	0.41344	1.14790667380748	0.051093	0.006937	0.9963	0.325655348151842	512	584.02	174.98	1322.5	1576.4	470.1	0.36742	0.3735	0.87259827076386	0.051818	0.0085366	0.99978	0.992188028874628	0.00276176272108168	0.0363818243604273	0.93949029786006	0.000966041271606724	0.137109932509547	0.994378357392963	92.9576614083036	14.1998284657756	0.000164385497598007
4-99051378	4	99051378	G	C	4-99051378	4	99051378	G	C	289.28	467.76	186.96	1765.8	2559.8	871.38	0.4458	0.41394	1.14215862198613	0.051098	0.0092901	0.99715	0.273813724158973	511.99	584.02	174.99	1322.7	1576.3	470.08	0.36743	0.37347	0.87278153564286	0.051816	0.0086372	0.99976	0.989635695778204	0.000301570920864178	0.0363829371484186	0.993386569491705	-0.00143764870069520	0.134494929865852	0.99147138215914	92.6807296341587	13.6625640264220	0.000218772564844039
rs4699327	4	99051474	G	C	rs4699327	4	99051474	G	C	290.68	467.42	185.91	1774.7	2557	865.32	0.44451	0.41251	1.14300413216658	0.051133	0.0089471	0.99675	0.276143788272169	516.57	582.5	171.92	1332.9	1573	463.1	0.36442	0.37092	0.874703768702339	0.051946	0.0099634	0.99847	0.976986213894502	0.00200491919456612	0.0364405294597545	0.956123377098773	5.16239804881774e-05	0.133764908305313	0.999692071885683	92.5767782533312	13.4712397679452	0.0002422481885479
rs2865993	4	99051502	G	T	rs2865993	4	99051502	G	T	290.18	468.54	185.29	1788.2	2560.7	848.03	0.44444	0.40954	1.15862041508216	0.051386	0.0041666	0.99201	0.175096625286898	514.33	583.74	172.93	1331.5	1571.1	466.38	0.3657	0.37161	0.874152878876572	0.051932	0.0095981	0.99741	0.932003114179379	0.00785380431456001	0.0365268990083023	0.829756197406092	0.00646511647321903	0.140864964422286	0.963393266463869	93.2753772782673	14.870722736135	0.000115136154476891
rs6532723	4	99052147	A	T	rs6532723	4	99052147	A	T	292.54	466.82	184.64	1784.1	2554	858.9	0.44285	0.41099	1.14328991892148	0.051289	0.0090307	0.99132	0.278108622587499	510.68	583.58	176.74	1318.3	1579.7	470.99	0.36863	0.37424	0.874205329622811	0.051933	0.0096342	0.99492	0.948516959422042	0.00140916513307843	0.0364923573172720	0.969197064263097	-0.000141141293087385	0.134174942832187	0.999160689503566	92.6017628449313	13.5167335006944	0.000236445617885161
rs11729640	4	99052699	C	T	rs11729640	4	99052699	C	T	288.09	467.89	188.01	1763.8	2559.4	873.77	0.44699	0.41437	1.14562461093226	0.051071	0.0077664	0.99697	0.288612831530143	512.41	583.67	174.91	1323.8	1575.5	469.65	0.36723	0.37323	0.8729822984829	0.051841	0.0087863	0.99882	0.979548855198354	0.00208845173362654	0.0363818312773694	0.954223615569568	0.00020077843187756	0.135894921809642	0.998821163068331	92.8309863732264	13.9489203405245	0.000187845508566653
rs28417577	4	99053007	T	C	rs28417577	4	99053007	T	C	290.22	467.09	186.69	1771.5	2559.7	865.71	0.44516	0.41285	1.14473137214415	0.05117	0.0082495	0.99588	0.250266774152465	512.04	584.04	174.93	1322.9	1576.1	469.96	0.36738	0.37341	0.872825175810637	0.05182	0.0086704	0.9996	0.98801482804094	0.00128649120187518	0.0364102881534088	0.971814067413427	-0.000301574541834132	0.135594943825927	0.998225439196352	92.78842578737	13.8665979232199	0.000196255656187749
rs34631005,rs70955920	4	99053483	A	AAATT	rs34631005,rs70955920	4	99053483	A	AAATT	289.93	466.26	187.81	1765.3	2560.8	870.87	0.44591	0.41395	1.14260415072116	0.051092	0.009074	0.99697	0.261390615710687	512.15	583.87	174.97	1322.8	1576.3	469.87	0.36736	0.37341	0.872711715912835	0.051824	0.0086116	0.99952	0.99365898809759	0.000496463349580367	0.0363835397062012	0.989112984809374	-0.00128021206858160	0.134729927482109	0.992418565850807	92.705942879158	13.709791182504	0.000213339351053610
rs35194639	4	99053819	G	C	rs35194639	4	99053819	G	C	289.31	467.76	186.93	1769.6	2556.2	871.26	0.44577	0.41357	1.14363295735035	0.051078	0.0085985	0.997	0.312584820928637	511.95	584.08	174.97	1322.5	1576.5	470.03	0.36743	0.37349	0.87266808141791	0.051821	0.0085839	0.99978	0.99517666345454	0.000957440307837842	0.0363774452255879	0.979002410813136	-0.000853633266151399	0.135204926095341	0.994962489175837	92.7594849747212	13.8111722233666	0.000202130700032943
rs6852015	4	99054373	C	A	rs6852015	4	99054373	C	A	289.27	467.75	186.97	1767.1	2557.6	872.21	0.44582	0.4139	1.14227284355931	0.051074	0.0092008	0.99738	0.300758157980705	511.99	584.02	174.98	1322.6	1576.4	470	0.36742	0.37347	0.872729170321696	0.051817	0.0086097	0.99986	0.993674299230915	0.000388493817953584	0.0363746165772628	0.991478471652111	-0.00141298251346833	0.134574925064194	0.991622687379123	92.6926710432652	13.6848909624952	0.000216186817086905
rs13328042	4	99055406	A	G	rs13328042	4	99055406	A	G	289.8	467.64	186.57	1768.1	2557.5	871.36	0.44532	0.41372	1.14103985482203	0.051118	0.0098489	0.9963	0.298127536943851	511.99	584.02	174.99	1322.6	1576.4	470	0.36743	0.37347	0.87274662507965	0.051817	0.0086194	0.99985	0.993674299230915	-0.000264838633603492	0.0363905010135205	0.99419329809562	-0.00195078704532736	0.134024932799397	0.98838687791848	92.626315603086	13.5617412703277	0.000230842844187507
rs35399947	4	99055730	C	CTAA	rs35399947	4	99055730	C	CTAA	289.02	467.63	187.35	1771.6	2555.1	870.33	0.44615	0.41329	1.14710342030734	0.051127	0.0072695	0.99547	0.320462302399837	513.21	584.25	173.54	1325.1	1576.4	467.41	0.36638	0.3727	0.87195278690198	0.051948	0.0083478	0.99762	0.966949224179532	0.00229436260724124	0.0364390478625613	0.94979485662135	0.000264278011740698	0.137129913214787	0.998462310593982	92.9371611091837	14.1586126408784	0.000168026141020849
rs4699603	4	99056172	T	C	rs4699603	4	99056172	T	C	289.29	467.75	186.96	1765.4	2559.3	872.28	0.4458	0.41407	1.14141646011058	0.051082	0.0096171	0.99752	0.283028863130054	512	584	175	1322.6	1576.4	470	0.36743	0.37347	0.872755352589538	0.051816	0.0086258	0.99987	0.993674299230915	-7.3969108685401e-07	0.0363771601517523	0.999983775861132	-0.00177428544174089	0.134184926219054	0.989450128648975	92.6491419372837	13.6038540190570	0.000225721648849708
rs6855393	4	99056534	T	C	rs6855393	4	99056534	T	C	288.28	467.74	187.98	1766.3	2558.4	872.32	0.44687	0.41399	1.14685108531274	0.051072	0.0072997	0.99723	0.293025798998771	512.09	584.48	174.43	1322.7	1576.5	469.74	0.36717	0.3734	0.871813285616476	0.051852	0.0081527	0.9994	0.99977390688866	0.00199787996311608	0.0363859944136462	0.956211806984614	6.6390809628003e-05	0.137099921844365	0.999613623412775	92.9547994962868	14.1940601899541	0.000164890195533562
rs10031292	4	99056877	A	G	rs10031292	4	99056877	A	G	291.32	465.55	187.14	1775.3	2556	865.68	0.44482	0.41249	1.14481150614486	0.051168	0.0082144	0.99486	0.28813675961517	515.85	582.18	172.97	1339.6	1566.2	463.21	0.36511	0.36993	0.870071401509977	0.05198	0.0074167	0.99506	0.873263268822272	0.000190150772248307	0.036464935272518	0.99583935425426	-0.00181739418409735	0.137209915135405	0.989432043885961	92.9354090527766	14.1551012290815	0.000168340037213888
rs10009206	4	99056900	C	A	rs10009206	4	99056900	C	A	290.33	465.53	188.14	1776.2	2555.1	865.74	0.44587	0.41241	1.15020478449975	0.051159	0.0062311	0.99467	0.298414780139209	515.86	582.2	172.94	1339.6	1566.2	463.21	0.3651	0.36993	0.87000179858201	0.051982	0.0073842	0.99505	0.873263268822272	0.00256769772122359	0.0364623677002948	0.943858984790201	0.000492014761819481	0.139599917233185	0.997187891102068	93.1761495120627	14.6544828578488	0.000129127162350029
rs7673880	4	99057262	A	G	rs7673880	4	99057262	A	G	288.18	467.59	188.23	1766.5	2555.8	874.73	0.44706	0.41421	1.14648415167795	0.051032	0.0073919	0.99683	0.334030537490772	512.13	583.96	174.92	1322.9	1576.2	469.91	0.36734	0.3734	0.872729170321696	0.051822	0.0086188	0.99958	0.99054260467541	0.00238042638420359	0.036361162597037	0.947802833687377	0.000433910786936928	0.136414918724374	0.99746208012219	92.8935328838328	14.0716896828384	0.000175972628506882
rs7678911	4	99057430	C	T	rs7678911	4	99057430	C	T	290.38	465.68	187.94	1766.8	2559.2	871.03	0.44574	0.41382	1.14228426634486	0.051075	0.0091999	0.9974	0.278731270613386	512.08	584.5	174.41	1322.8	1576.5	469.73	0.36716	0.3734	0.87180456752721	0.051853	0.0081491	0.99943	0.999637592546528	-3.76096940736814e-05	0.0363874248029461	0.999175314299998	-0.00193182816963955	0.135109918751766	0.98859207845641	92.7451755949632	13.7839311356142	0.000205082841151505
rs7679299	4	99057620	C	A	rs7679299	4	99057620	C	A	289.03	466	188.97	1764.3	2561.7	870.97	0.447	0.41405	1.14720666426107	0.051074	0.0071681	0.99769	0.252894830687334	511.99	584.01	174.99	1322.5	1577.5	468.98	0.36743	0.37332	0.873156912403406	0.051834	0.0088762	0.99981	0.966863394013184	0.00286083827829252	0.0363804957875892	0.937321679813447	0.000988257647360505	0.136484924816796	0.994222741963143	92.8933958193383	14.0714182833086	0.000175998023552837
rs7657644	4	99057734	T	A	rs7657644	4	99057734	T	A	290.24	466.87	186.89	1780.2	2556	860.74	0.44526	0.41154	1.15196594476408	0.051242	0.0057651	0.99295	0.265649887867861	512.98	584.18	173.83	1326.3	1575.1	467.64	0.36658	0.37257	0.873462570809848	0.051946	0.0092032	0.99668	0.999928951114997	0.00497810686658207	0.0364799201415526	0.891456409707313	0.00322124069952306	0.138379937765121	0.981428333027121	93.049085205615	14.3865955716764	0.000148858189553236
rs6815312	4	99058220	T	C	rs6815312	4	99058220	T	C	288.28	467.72	188	1767.8	2557.3	871.85	0.44689	0.4138	1.14786075845884	0.051069	0.0069296	0.99728	0.3025714062157	511.99	584.04	174.97	1322.7	1576.3	470	0.36742	0.37345	0.87281644760252	0.051819	0.0086636	0.99981	0.991480267050723	0.00293170111009697	0.0363735019683815	0.93576013504901	0.00107584985215201	0.136964927577534	0.993732737462097	92.945871996577	14.1760965992502	0.000166471947555258
rs10029849	4	99059362	T	C	rs10029849	4	99059362	T	C	284.99	468.96	190.05	1750	2559.2	887.76	0.44972	0.41704	1.14599126947000	0.051089	0.0076449	0.99332	0.357578702716296	511.24	584.37	175.39	1319.5	1578.2	471.31	0.36788	0.37412	0.870802568534403	0.051865	0.0076476	0.99801	0.986317037978737	0.00103471321450870	0.036396633987284	0.977320141555916	-0.000889534969593236	0.137304922944973	0.99483091182387	92.971730122461	14.2282527197172	0.000161921133400522
rs28729647	4	99059552	T	C	rs28729647	4	99059552	T	C	288.3	467.81	187.89	1768.1	2556.8	872.09	0.44681	0.4138	1.14751645187987	0.051072	0.0070534	0.99697	0.309465132750158	512.08	583.94	174.98	1322.8	1576.2	469.99	0.36739	0.37344	0.872877546892302	0.05182	0.0086965	0.99973	0.989516903651176	0.00280861006081266	0.0363749317357977	0.938454264987413	0.000960669717795001	0.136779927664956	0.994396127800578	92.9262292006351	14.1367317144314	0.000169991798320002
rs28485415	4	99060340	G	A	rs28485415	4	99060340	G	A	288.34	467.73	187.93	1767.1	2558.2	871.66	0.44682	0.41385	1.14737875816743	0.051085	0.0071202	0.99714	0.291896615588101	512.02	584.07	174.91	1322.9	1576.1	470	0.36739	0.37342	0.872929921116327	0.051822	0.0087298	0.99973	0.987092462716173	0.00274779418572516	0.0363803196340996	0.939793277506374	0.000928712522861946	0.136689929617496	0.994578973854069	92.9148567365587	14.1140406455846	0.000172054701816915
rs17486413	4	99060544	C	A	rs17486413	4	99060544	C	A	288.23	467.8	187.97	1766.4	2558.9	871.7	0.4469	0.41392	1.14736728443722	0.051081	0.0071177	0.99716	0.284757552325346	511.99	584.03	174.98	1323	1576	470	0.36742	0.3734	0.873174375716286	0.051818	0.0088659	0.9997	0.984898723709166	0.00288086940230024	0.0363774909893662	0.936878527231405	0.00106384902962393	0.136544929404013	0.993783583675869	92.9009048630426	14.0863022780758	0.000174610752516791
rs6532724	4	99060993	C	T	rs6532724	4	99060993	C	T	290.22	466.82	186.97	1768.6	2560.6	867.72	0.44531	0.41332	1.14296984255696	0.051135	0.0089649	0.99712	0.249940118771492	511.99	584.01	175	1322.9	1576.1	470	0.36743	0.37341	0.873209303389864	0.051817	0.0088855	0.99977	0.987092462716173	0.000808288943663929	0.0363966327660285	0.982282199953895	-0.000844593878384897	0.134604936830874	0.994993616061294	92.6873251764145	13.6748867428743	0.000217341605463495
rs6532725	4	99061479	T	C	rs6532725	4	99061479	T	C	288.03	466.94	189.03	1761.4	2559.3	876.32	0.44756	0.41485	1.14569335047108	0.051009	0.0076682	0.9984	0.301574715843991	511.99	584.03	174.98	1323	1576	470	0.36743	0.37341	0.873252964946563	0.051818	0.0089079	0.99975	0.984898723709166	0.00237623137069436	0.0363514591317125	0.947880800583313	0.000393176406790888	0.135769913592771	0.997689407484506	92.8295966021177	13.9462167539323	0.000188115857778448
rs34311136,rs35891076,rs60131454	4	99062209	A	AT	rs34311136,rs35891076,rs60131454	4	99062209	A	AT	288.37	468.8	186.83	1774	2552.2	870.81	0.44622	0.4131	1.14806739199182	0.051084	0.0068704	0.99564	0.357305478604168	512.16	583.95	174.89	1323.6	1576.2	469.27	0.36732	0.37321	0.873978065782689	0.051851	0.009381	0.99905	0.99957856303621	0.00372245391966092	0.0363899874427096	0.918523829239672	0.00183471578744777	0.136389923225071	0.989267189123232	92.8797506281518	14.0444519254306	0.000178539777922704
rs4443293	4	99063120	G	A	rs4443293	4	99063120	G	A	289.83	468.8	185.37	1774.1	2557.9	865.03	0.44467	0.41254	1.14388458427891	0.051173	0.008616	0.99596	0.265684635766102	514.27	582.51	174.22	1325	1575.9	468.06	0.36622	0.37282	0.870837401333796	0.051887	0.0076887	0.99858	0.988034657755814	-4.56163983504482e-05	0.036434589180253	0.999001042381062	-0.00180009580904193	0.136364933270468	0.989467769258878	92.8598834646225	14.0053736524502	0.000182288922823237
rs6823718	4	99063202	C	T	rs6823718	4	99063202	C	T	288.05	466.91	189.04	1760.1	2560.2	876.72	0.44756	0.41501	1.14483440260394	0.051002	0.0080005	0.99864	0.293537764588377	511.99	584.04	174.97	1323.1	1575.9	470	0.36742	0.37338	0.873418898773117	0.051817	0.0090057	0.99975	0.982705115569204	0.00210478981861632	0.0363485801870635	0.953823746330383	0.000114836446784922	0.135299911403056	0.999322791744976	92.7808102481196	13.851970018374	0.000197789275761084
rs6828752	4	99063382	C	T	rs6828752	4	99063382	C	T	290.29	466.79	186.92	1772.4	2557.8	866.75	0.44525	0.41287	1.14492599301972	0.051143	0.0081381	0.99587	0.273939669773854	512	584.03	174.96	1323.3	1575.7	469.99	0.36741	0.37336	0.873532450610667	0.051816	0.0090724	0.99969	0.978548916642933	0.00183339684350091	0.0363991706145307	0.959828185773656	0.000193056564405825	0.135274939388330	0.998861305719235	92.7586070470288	13.8094977926822	0.000202310918380855
rs10034330	4	99064849	G	A	rs10034330	4	99064849	G	A	287.88	467.06	189.05	1759.2	2562.4	875.47	0.44765	0.41498	1.14560169866917	0.051026	0.0077246	0.99902	0.265181335225771	512	584	175	1323.4	1575.6	470	0.36743	0.37335	0.873777073942507	0.051811	0.0092058	0.99981	0.976125241993225	0.00256747290552767	0.0363551922660640	0.943698676903473	0.000649019871889547	0.135429918013258	0.996176317900048	92.7921729232285	13.8738067568613	0.000195504279400516
rs10012003	4	99064881	A	G	rs10012003	4	99064881	A	G	288.03	466.94	189.03	1759	2561.6	876.35	0.44756	0.41508	1.14458256673833	0.051007	0.0081078	0.99925	0.276670995497861	512	584	175	1323.4	1575.6	470	0.36743	0.37335	0.873777073942507	0.051811	0.0092082	0.99981	0.976125241993225	0.0021659398017584	0.0363483184516413	0.952483420981002	0.000208101589065465	0.134984913175152	0.99876992935495	92.7472309282377	13.7878373088338	0.000204656872530684
rs10012271	4	99065154	A	C	rs10012271	4	99065154	A	C	288	466.95	189.04	1758.9	2561.3	876.75	0.44758	0.41513	1.14444522507099	0.051006	0.0081635	0.99909	0.281571191465887	511.3	584.69	175.02	1322.7	1576.1	470.22	0.36771	0.37348	0.87442390827641	0.051839	0.0096397	0.99928	0.9836589788186	0.00254453157501262	0.0363576204874453	0.944204646221138	0.000524172615287435	0.134554905852884	0.996891765659062	92.6969346481477	13.6928803429968	0.000215269043176813
rs6854594	4	99065312	A	T	rs6854594	4	99065312	A	T	288.01	466.97	189.01	1759.5	2561.4	876.13	0.44756	0.41501	1.14492599301972	0.051011	0.0079744	0.99895	0.278153374562362	512.03	584.04	174.93	1323.4	1575.6	470	0.36739	0.37334	0.873742123558561	0.051817	0.0091921	0.99953	0.976125241993225	0.00230364934666054	0.036351837703965	0.949471144318493	0.00033830429506862	0.135154913054588	0.99800282885824	92.7640553020127	13.8198955594307	0.00020119442343991
rs2865987	4	99067852	A	C	rs2865987	4	99067852	A	C	269.81	477.66	196.53	1682.4	2580.4	934.27	0.46118	0.42803	1.14876792674231	0.051166	0.0067174	0.98748	0.311666606397127	489.9	588.41	192.69	1260.8	1592.3	515.88	0.38308	0.38945	0.871299067487227	0.051638	0.0076317	0.9842	0.721615039173558	0.00172927327136452	0.0363455535154998	0.962052027817598	0.000547758605223186	0.138229972142178	0.996838261749032	93.0859171777221	14.4632343248463	0.000142922078437135
rs7683737	4	99070880	A	T	rs7683737	4	99070880	A	T	287.97	467.04	188.99	1758.9	2561.1	877.01	0.44757	0.41515	1.14425068591902	0.051004	0.0082439	0.99913	0.28510776742209	511.97	584.04	175	1323.5	1575.6	469.97	0.36744	0.37333	0.873960586396168	0.051812	0.0093155	0.99978	0.975998388475297	0.00213255285074190	0.0363475780232867	0.953214068323383	0.000169145782461869	0.134734911823468	0.998998338507258	92.720569764865	13.7373388809111	0.000210233135295446
rs11932892	4	99072967	C	T	rs11932892	4	99072967	C	T	364.85	437.32	141.84	2215.8	2366.4	614.84	0.38188	0.34597	1.17259588940165	0.05268	0.0025084	0.99081	0.657390045628947	636.23	520.54	114.23	1716.1	1350.1	302.8	0.29465	0.29025	0.868463257409133	0.054444	0.0095882	0.99654	0.112442591500032	0.0140378458809284	0.0378586510294201	0.710789293681515	0.00940968232472941	0.150124670191260	0.950022023953884	93.63358008099	15.7074150420712	7.39337639010795e-05
rs113007838	4	99073574	A	ATTC	rs113007838	4	99073574	A	ATTC	313.85	461.4	168.75	1913.5	2499	784.51	0.42314	0.39138	1.14492599301972	0.05164	0.0087724	0.98936	0.500736012360731	552.43	562.51	156.07	1442	1506.9	420.14	0.34408	0.34835	0.869592993813323	0.052585	0.0078777	0.98793	0.390044579786418	0.000298833362751535	0.0368445583560770	0.993528707551038	-0.00201596807176353	0.137534883475316	0.988305132764391	92.8210147915049	13.9295453460005	0.000189791622370428
rs76045014	4	100760000	C	T	rs76045014	4	100760000	C	T	931.29	12.706	0	5047.2	148.61	1.196	0.0067299	0.014527	0.531649947305535	0.22519	0.0050234	0.9003	0.923477329430935	1238.6	32.336	0.014	3160.3	203.6	5.087	0.012732	0.031727	0.600507588843942	0.18189	0.0050503	0.93688	0.341574491862036	-0.558065453911155	0.14149794927184	8.01394657972132e-05	-0.558065453911155	0.14149794927184	8.01394657972132e-05	0	0.177014036106008	0.673951988834163
rs17029575	4	100760679	C	T	rs17029575	4	100760679	C	T	931.35	12.653	0	5048	147.91	1.076	0.0067018	0.014437	0.54015993896981	0.22323	0.0057981	0.94461	0.994358322753797	1237.4	33.613	0.011	3160.4	201.89	6.743	0.013232	0.031965	0.613773077356153	0.17658	0.0057026	0.95505	0.0660782600424491	-0.537303133140496	0.138490201814958	0.000104577003330109	-0.537303133140496	0.138490201814958	0.000104577003330109	0	0.201483626477153	0.653525961210912
rs58512740	4	100769588	G	A	rs58512740	4	100769588	G	A	931.34	12.658	0	5047.4	148.42	1.176	0.0067044	0.014506	0.541652839656621	0.22178	0.0056999	0.9502	0.936213853365029	1241.3	29.731	0	3166.6	196.36	6	0.011696	0.030923	0.588887567881944	0.18159	0.0035455	0.96553	0.110188727515911	-0.563076356288036	0.140501404584327	6.13334833425849e-05	-0.563076356288036	0.140501404584327	6.13334833425849e-05	0	0.085084247666418	0.770522093926865
rs4699390	4	100983947	G	A	rs4699390	4	100983947	G	A	199.28	450.17	294.53	908.27	2517.2	1771.4	0.44955	0.41696	0.86997569891955	0.051718	0.0070741	0.95561	0.785091786935836	245	601	425	493	1558	1318	0.42919	0.37756	0.870019198791984	0.050747	0.0060723	1	0.350182611343022	-0.139264526222217	0.0362219685423202	0.000120673872032961	-0.139264526222217	0.0362219685423202	0.000120673872032961	0	4.7618961152074e-07	0.999449407887842
rs4635824	4	100984530	C	T	rs4635824	4	100984530	C	T	215.1	449.07	279.81	981.61	2510.1	1705.2	0.46573	0.43038	0.86352709826012	0.050973	0.0039951	0.96294	0.282582250308615	260.93	606.97	403.09	524.25	1574.2	1270.6	0.44408	0.38924	0.860458407301167	0.050684	0.0030249	0.99528	0.316301923426695	-0.148520120618206	0.0359407413124369	3.59055778296202e-05	-0.148520120618206	0.0359407413124369	3.59055778296202e-05	0	0.0024527422009938	0.960500781160478
rs6856293	4	100984813	C	T	rs6856293	4	100984813	C	T	213.79	454.78	275.41	979.15	2513.9	1703.8	0.46736	0.43028	0.856295287751243	0.051171	0.0024307	0.95826	0.33602652431541	261.41	605.74	403.85	526.52	1574.5	1267.9	0.44396	0.38997	0.862146559628324	0.05073	0.0034569	0.99301	0.304030440838392	-0.151705528711659	0.0360264319156256	2.54298242172712e-05	-0.151705528711659	0.0360264319156256	2.54298242172712e-05	0	0.00893221552613553	0.924703722185072
rs4699770	4	100985201	T	G	rs4699770	4	100985201	T	G	214.08	450.08	279.83	978.11	2512.8	1706	0.46518	0.42997	0.864062651065255	0.050961	0.0041437	0.9646	0.326399777065835	261.18	606.57	403.24	523.88	1574.6	1270.5	0.44412	0.38919	0.859374912453068	0.050656	0.0027739	0.996	0.32504518998211	-0.148846327829524	0.035926549405266	3.42682347271861e-05	-0.148846327829524	0.035926549405266	3.42682347271861e-05	0	0.00573180153057621	0.939650884344448
rs10029894	4	100985820	G	A	rs10029894	4	100985820	G	A	215.29	448.44	280.26	988.03	2505.3	1703.6	0.46559	0.43115	0.866892760641556	0.050951	0.0050564	0.96188	0.214421559910649	261.47	607.19	402.34	527.95	1571.6	1269.5	0.44458	0.38995	0.863967609401025	0.050784	0.0039853	0.99053	0.256813745680832	-0.144535548321414	0.0359686088108447	5.85995700959074e-05	-0.144535548321414	0.0359686088108447	5.85995700959074e-05	0	0.00220760539703650	0.962525053910078
rs9997094	4	100986036	T	C	rs9997094	4	100986036	T	C	215.67	450.01	278.32	989.58	2518.5	1688.8	0.46682	0.43273	0.867881581909721	0.051006	0.0054663	0.96184	0.352567191789775	263.26	607.75	399.98	527.07	1583.2	1258.7	0.44621	0.39142	0.857306312578125	0.050731	0.0024071	0.99225	0.429605699347852	-0.147863139127028	0.0359690670858486	3.94219496107073e-05	-0.147863139127028	0.0359690670858486	3.94219496107073e-05	0	0.0290435640102336	0.864678488758946
rs4699771	4	100987170	T	C	rs4699771	4	100987170	T	C	212.36	451.06	280.57	980.57	2510.1	1706.3	0.46387	0.43018	0.86954081979893	0.050958	0.0060825	0.96563	0.285936665886791	260.84	607.86	402.3	524.94	1575.5	1268.6	0.44435	0.38964	0.860114292765741	0.050712	0.0029641	0.99472	0.329072304217037	-0.145266373407121	0.0359454575597132	5.31557312135611e-05	-0.145266373407121	0.0359454575597132	5.31557312135611e-05	0	0.0229876619497037	0.879489161547308
rs28617684	4	100987332	C	A	rs28617684	4	100987332	C	A	213.91	450.23	279.85	978.53	2510.8	1707.6	0.46507	0.42985	0.864244123275894	0.050917	0.0041652	0.96612	0.301294705525762	260.93	607.25	402.82	524.61	1574.8	1269.6	0.44418	0.38943	0.85975312061424	0.050664	0.0028592	0.99589	0.322021101319897	-0.148517976066621	0.0359139727953972	3.54365552250879e-05	-0.148517976066621	0.0359139727953972	3.54365552250879e-05	0	0.00526111482560113	0.942177312496
rs5860601,rs72599899	4	100987662	C	CA	rs5860601,rs72599899	4	100987662	C	CA	215.3	449.95	278.75	986.59	2519.6	1690.7	0.4664	0.43226	0.867803476082164	0.050984	0.0054187	0.96422	0.378720082733992	262.18	609.48	399.34	528.08	1580.8	1260.1	0.44605	0.39136	0.861526037520157	0.050765	0.0033249	0.99271	0.382212149014157	-0.145435626027130	0.035973453960679	5.28032269300205e-05	-0.145435626027130	0.035973453960679	5.28032269300205e-05	0	0.0101821836501499	0.919624439679436
rs9307243	4	100988433	G	A	rs9307243	4	100988433	G	A	213.88	450.26	279.86	977.93	2510.2	1708.8	0.46505	0.42969	0.86370845799286	0.050921	0.0040093	0.96584	0.296675378639766	261.16	607.41	402.42	524.46	1574.5	1270.1	0.44443	0.38934	0.858679100615818	0.0507	0.0026556	0.99479	0.3187631696751	-0.149452700464431	0.0359281942193801	3.18580808549296e-05	-0.149452700464431	0.0359281942193801	3.18580808549296e-05	0	0.00660521118064048	0.935225282956985
rs6837281	4	100990300	T	C	rs6837281	4	100990300	T	C	230.12	441.7	272.17	1044.1	2527.9	1625	0.47773	0.44411	0.871813285616476	0.050538	0.0066392	0.96916	0.28400956474237	285.73	612.61	372.66	588.46	1620.9	1159.6	0.4658	0.41523	0.867092168907575	0.050463	0.0047116	0.99237	0.590514814492468	-0.139899032136072	0.0357092164679029	8.938712343598e-05	-0.139899032136072	0.0357092164679029	8.938712343598e-05	0	0.00578066854062478	0.939394667543023
4-100995221	4	100995221	A	ATCT	4-100995221	4	100995221	A	ATCT	215.67	449.93	278.37	967.98	2508.8	1720.1	0.46679	0.42764	0.847791962948016	0.051376	0.0013089	0.95028	0.318341734311534	258.77	609.01	403.2	526.71	1574.5	1267.8	0.44318	0.39002	0.861060939047785	0.051099	0.0034183	0.9809	0.302170579382369	-0.157313021189871	0.0362299866137198	1.41148616010778e-05	-0.157313021189871	0.0362299866137198	1.41148616010778e-05	0	0.0459339591543309	0.830295891289515
rs4235442	4	100999482	G	T	rs4235442	4	100999482	G	T	210.25	450.14	283.6	953.08	2495.8	1748.1	0.46115	0.42351	0.854379332977152	0.051159	0.0020963	0.95813	0.234155939118688	251.77	606.72	412.5	508.65	1568.9	1291.4	0.43677	0.38382	0.860914571129773	0.051216	0.0034554	0.98164	0.369424614815185	-0.153574242636047	0.036195011531294	2.20583797110319e-05	-0.153574242636047	0.036195011531294	2.20583797110319e-05	0	0.0110803116102521	0.916167074654256
rs4593140	4	101001592	A	G	rs4593140	4	101001592	A	G	211.26	445.96	286.77	952.34	2493.6	1751	0.46	0.42316	0.860312141804845	0.05056	0.002921	0.97842	0.216436502298093	254.01	606.79	410.2	517.27	1562.8	1288.9	0.43856	0.38547	0.85986489578515	0.050839	0.0029805	0.99045	0.225664734495824	-0.150718569227491	0.0358495531359131	2.62011134872786e-05	-0.150718569227491	0.0358495531359131	2.62011134872786e-05	0	5.25976148995666e-05	0.994213455732462
rs61294522	4	101011946	G	T	rs61294522	4	101011946	G	T	245.3	441.94	256.75	1112.4	2545.1	1539.5	0.49394	0.45891	0.86964517095825	0.049955	0.0051741	0.9872	0.316657228532137	292.36	631.88	346.76	619.42	1632.3	1117.3	0.4786	0.42611	0.867708022949814	0.050595	0.0050377	0.9919	0.586969625732689	-0.140770806641651	0.0355476331251006	7.49305231357855e-05	-0.140770806641651	0.0355476331251006	7.49305231357855e-05	0	0.000983689368427382	0.974979392326865
rs6834862	4	101013182	T	C	rs6834862	4	101013182	T	C	238.28	444.1	261.62	1078.2	2532	1586.7	0.48764	0.45108	0.864425633599699	0.049942	0.0035311	0.98862	0.244219339891998	286.49	626.75	357.76	608.97	1623.6	1136.4	0.47196	0.42173	0.871551780858466	0.050636	0.0066274	0.9896	0.488750355920129	-0.141641647266145	0.0355571534077911	6.79098692404345e-05	-0.141641647266145	0.0355571534077911	6.79098692404345e-05	0	0.0133256880431956	0.908098797590763
rs6840267	4	101015440	A	G	rs6840267	4	101015440	A	G	228.2	442.52	273.27	1039.9	2513.6	1643.5	0.47613	0.44192	0.873322827978243	0.049786	0.0065146	0.99546	0.16096389384133	280.78	623.29	366.92	597.38	1614.8	1156.8	0.46611	0.41698	0.87543007420545	0.050509	0.0084401	0.99282	0.410145645889108	-0.134262372146746	0.0354568733580856	0.000152698819838815	-0.134262372146746	0.0354568733580856	0.000152698819838815	0	0.00115473664327595	0.972891969909348
rs4699773	4	101016395	C	T	rs4699773	4	101016395	C	T	228	444	272	1037	2518	1642	0.47669	0.44179	0.871264216221557	0.049713	0.0055675	1	0.202804670342124	280.75	623.94	366.31	595.1	1613.2	1160.7	0.46634	0.41606	0.870924489428262	0.050494	0.0062019	0.99405	0.398299223939585	-0.138001960576616	0.0354252966010832	9.79653475858822e-05	-0.138001960576616	0.0354252966010832	9.79653475858822e-05	0	3.02926110582765e-05	0.99560856738319
rs11732283	4	101017464	G	C	rs11732283	4	101017464	G	C	228.15	443.73	272.13	1037.7	2516.8	1642.5	0.4767	0.44181	0.871238078687136	0.049722	0.0055671	0.99898	0.190875571171769	280.57	624.42	366.01	595.02	1614.3	1159.7	0.46639	0.4162	0.871316493642838	0.050515	0.0063932	0.99405	0.417125813663383	-0.137795711967970	0.0354358042441248	0.000100823616748569	-0.137795711967970	0.0354358042441248	0.000100823616748569	0	1.61224750496955e-06	0.99898689186756
4-101018359	4	101018359	AAAAAAAAG	A	4-101018359	4	101018359	AAAAAAAAG	A	346.59	443.85	153.55	1725.7	2477.9	993.33	0.39776	0.42954	0.87366349030599	0.051573	0.0088242	0.93356	0.0509428475360806	423.91	618.17	228.9	913.87	1678.9	776.19	0.42328	0.47957	0.864961743669479	0.052574	0.0057928	0.93961	0.923923473551775	-0.139968798626518	0.0368164229254798	0.000143646744896531	-0.139968798626518	0.0368164229254798	0.000143646744896531	0	0.0184741516284633	0.891884800096895
rs12649983	4	101025602	G	C	rs12649983	4	101025602	G	C	229.39	442.86	271.74	1042.2	2528.9	1625.8	0.47757	0.44385	0.87368096375053	0.050065	0.0069899	0.98684	0.301382547178347	280.03	622.89	368.08	587.12	1615.5	1166.3	0.46536	0.41404	0.867352335581297	0.050722	0.005022	0.98825	0.495988662921168	-0.138627611080363	0.0356313143445584	9.99918041846293e-05	-0.138627611080363	0.0356313143445584	9.99918041846293e-05	0	0.0104057006144635	0.918750058427698
rs4699392	4	101029985	G	T	rs4699392	4	101029985	G	T	225.76	444.86	273.38	1037.7	2519.4	1639.8	0.47478	0.44207	0.877963726484003	0.049909	0.0091128	0.99233	0.214190833426324	277.64	626.8	366.56	590.46	1615.7	1162.9	0.46502	0.41505	0.872694261853058	0.050533	0.0070453	0.99686	0.473588440299199	-0.133122601949167	0.0355095538132180	0.000177595219482241	-0.133122601949167	0.0355095538132180	0.000177595219482241	0	0.00718415201012591	0.932452689634423
rs4128310	4	101030836	G	A	rs4128310	4	101030836	G	A	225.29	445.36	273.35	1038.3	2518.3	1640.4	0.47454	0.44208	0.879088239588756	0.049841	0.0097224	0.99407	0.202497340990984	277.64	627.13	366.24	591.16	1615.3	1162.6	0.46515	0.41519	0.873672226984577	0.050477	0.0074616	0.99828	0.461248816412562	-0.131920821367787	0.0354656307236843	0.000199474809707612	-0.131920821367787	0.0354656307236843	0.000199474809707612	0	0.00758982495654689	0.930576444919497
rs7698869	4	101035820	C	T	rs7698869	4	101035820	C	T	225.72	445.91	272.38	1040.7	2520.9	1635.4	0.47529	0.44278	0.878402818111004	0.049965	0.0094639	0.99049	0.220609592503721	276.51	628.64	365.84	592.97	1613.4	1162.6	0.46486	0.41546	0.875395057702816	0.050539	0.0084587	0.99482	0.416051032213619	-0.131345411169872	0.0355317914531937	0.000218540332910910	-0.131345411169872	0.0355317914531937	0.000218540332910910	0	0.00232936409340712	0.961506254471064
rs62306150	4	101037905	T	C	rs62306150	4	101037905	T	C	224.99	445.52	273.49	1037.9	2515.4	1643.7	0.47431	0.44172	0.878763037106277	0.049819	0.0094791	0.99481	0.178899160568816	276.05	628.82	366.13	588.72	1620.3	1160	0.46456	0.41521	0.874284011643115	0.050631	0.0079655	0.99483	0.575730692797662	-0.131753695381976	0.035510957182833	0.000207073875604369	-0.131753695381976	0.035510957182833	0.000207073875604369	0	0.00517539540302521	0.94264948119598
rs7671736	4	101038675	A	G	rs7671736	4	101038675	A	G	216.5	449.81	277.69	1009.2	2504.7	1683.1	0.46759	0.43516	0.878429170590832	0.050014	0.0095506	0.98975	0.157390213609877	267.13	632.06	371.81	560.77	1626.1	1182.1	0.45882	0.40779	0.862155181137027	0.05103	0.0036536	0.98951	0.968988247630542	-0.138781990030998	0.0357190313163318	0.000102170184544059	-0.138781990030998	0.0357190313163318	0.000102170184544059	0	0.0684933238006599	0.79354326308668
rs4475157	4	101042709	G	A	rs4475157	4	101042709	G	A	223.06	445.39	275.55	1032.5	2505.6	1658.9	0.4722	0.43973	0.879053076762434	0.049845	0.0097064	0.99306	0.120525095123269	273	634	364	580	1623	1166	0.4642	0.41303	0.863760282055046	0.050629	0.0038168	1	0.70813350593338	-0.137548065446839	0.0355196791541133	0.000107748229652316	-0.137548065446839	0.0355196791541133	0.000107748229652316	0	0.0610169380801331	0.804895788504646
rs4425382	4	101045932	C	T	rs4425382	4	101045932	C	T	222.61	447.32	274.07	1031.6	2507.7	1657.8	0.47274	0.43975	0.876814347010235	0.049941	0.0084783	0.99258	0.134775808381973	272.68	634.72	363.59	571.48	1622.4	1175.1	0.46424	0.41042	0.854592954511975	0.050922	0.0020308	0.99033	0.775395457696332	-0.144045355550844	0.035655395892678	5.34668242815339e-05	-0.144045355550844	0.035655395892678	5.34668242815339e-05	0	0.129531945827942	0.718917827872536
rs4343736	4	101046087	A	T	rs4343736	4	101046087	A	T	223.19	444.94	275.86	1031.5	2505.3	1660.1	0.4721	0.43952	0.87915856946108	0.049743	0.0096227	0.99699	0.120592974707737	272.93	633.11	364.96	579.04	1623	1167	0.4638	0.41274	0.864546661660169	0.050634	0.0040466	0.99982	0.716578078960449	-0.137021240986820	0.0354844345033653	0.000112717753993019	-0.137021240986820	0.0354844345033653	0.000112717753993019	0	0.0557539168446212	0.813337480558186
rs11946539	4	101047418	T	C	rs11946539	4	101047418	T	C	221.08	451.2	271.72	1030.9	2506.4	1659.7	0.47318	0.4395	0.874485120092378	0.049924	0.0072208	0.99168	0.127992852948527	275.08	631.91	364	584.27	1623.9	1160.9	0.46502	0.41443	0.863984888926008	0.050698	0.0039307	0.99445	0.688632576081256	-0.140067084267804	0.0355720919362692	8.23159159559772e-05	-0.140067084267804	0.0355720919362692	8.23159159559772e-05	0	0.0288238691495766	0.865186350822437
rs62307560	4	101051209	G	A	rs62307560	4	101051209	G	A	223.29	447.47	273.25	1031.9	2506.9	1658.2	0.47354	0.43974	0.873244232460576	0.050099	0.0068202	0.9854	0.129441511673546	273.97	633.81	363.22	581.75	1623.1	1164.1	0.46489	0.41357	0.86580982166862	0.050967	0.0046958	0.98748	0.694884171029814	-0.139741574192831	0.0357282736538552	9.18264379952127e-05	-0.139741574192831	0.0357282736538552	9.18264379952127e-05	0	0.0143126495360083	0.904771907747857
rs11097688	4	101057346	A	G	rs11097688	4	101057346	A	G	223	446	275	1033	2504	1660	0.47246	0.43968	0.878789400392838	0.049669	0.0092824	1	0.110572598718899	273.49	635.38	362.13	583.62	1617.9	1167.5	0.46513	0.41334	0.861112604254069	0.050721	0.0031986	0.99469	0.569428867196541	-0.139157087430601	0.0354873788727503	8.8068115748241e-05	-0.139157087430601	0.0354873788727503	8.8068115748241e-05	0	0.0819311038696889	0.774697297518944
rs4699776	4	101057890	C	A	rs4699776	4	101057890	C	A	222.93	445.02	276.05	1029.3	2507.1	1660.5	0.47187	0.43928	0.879281660276961	0.049704	0.0096463	0.99946	0.135457845816584	273.71	633.39	363.9	580.13	1620.9	1167.9	0.46452	0.41276	0.86177591630171	0.050693	0.0033398	0.99699	0.662233335172734	-0.138506917784619	0.0354905332899333	9.51475857644546e-05	-0.138506917784619	0.0354905332899333	9.51475857644546e-05	0	0.0802362316511527	0.776977531970146
rs12503124	4	101058500	T	C	rs12503124	4	101058500	T	C	222.89	445.77	275.35	1031.6	2501.9	1663.5	0.47221	0.43921	0.87790227117411	0.049694	0.0087819	0.99838	0.101334676400253	274.19	634.03	362.78	583.4	1620.5	1165.1	0.46515	0.41367	0.863345776608925	0.050728	0.0037733	0.99573	0.624523489146588	-0.138407859958092	0.0354988927104687	9.66168759386488e-05	-0.138407859958092	0.0354988927104687	9.66168759386488e-05	0	0.0554368784367674	0.813859192280165
rs6811127	4	101060882	G	T	rs6811127	4	101060882	G	T	225.77	445.98	272.25	1042.2	2504.5	1650.3	0.47539	0.44149	0.87351498013636	0.04997	0.0068044	0.98761	0.100313831004677	277.17	633.47	360.34	583.38	1624.5	1161	0.46728	0.41427	0.855670420295555	0.050935	0.0022119	0.9876	0.711403031566281	-0.145352628427620	0.0356704108657418	4.60381659737052e-05	-0.145352628427620	0.0356704108657418	4.60381659737052e-05	0	0.0836727975332599	0.772380502084914
rs11097689	4	101060984	A	G	rs11097689	4	101060984	A	G	223.01	445.97	275.02	1032.9	2504.9	1659.3	0.47245	0.43974	0.878956386242066	0.049684	0.00941	0.99951	0.115558725270481	274.14	634.5	362.36	581.97	1621.4	1165.6	0.46529	0.41338	0.86081987573529	0.050677	0.0031032	0.9976	0.656193559441027	-0.139238724421459	0.0354777616262751	8.68464967327398e-05	-0.139238724421459	0.0354777616262751	8.68464967327398e-05	0	0.0863116939908044	0.768919508539772
rs4235444	4	101062223	T	C	rs4235444	4	101062223	T	C	223.46	444.68	275.86	1033.1	2505.2	1658.7	0.47224	0.43981	0.87976539820585	0.04972	0.0099832	0.99822	0.117234409596216	272.28	634.97	363.75	578.81	1621.3	1168.9	0.46402	0.41243	0.86095761793449	0.050779	0.0031955	0.99571	0.681979026044123	-0.13867731167278	0.0355258445642906	9.47875318342284e-05	-0.13867731167278	0.0355258445642906	9.47875318342284e-05	0	0.0924629676990736	0.761069046420709
rs4235445	4	101062246	T	C	rs4235445	4	101062246	T	C	223.55	444.61	275.84	1032.6	2505.1	1659.3	0.4723	0.43971	0.879246489713966	0.04971	0.0096313	0.99865	0.11742981231608	272.29	634.96	363.76	579.37	1620.6	1169	0.46402	0.41249	0.861672509396292	0.050764	0.0033592	0.99564	0.66228611094669	-0.138573224630726	0.0355170600151412	9.55604900136908e-05	-0.138573224630726	0.0355170600151412	9.55604900136908e-05	0	0.080750916285832	0.776282359937347
rs116097297	4	105984377	G	A	rs116097297	4	105984377	G	A	922.36	21.413	0.228	5130.2	66.717	0.091	0.011583	0.0064363	2.81961401085959	0.35504	0.0035041	0.76828	0.787462679014199	1243.3	27.671	0.027	3335.9	33.094	0	0.010907	0.0049115	2.60681716459344	0.33199	0.003902	0.81252	0.774503863065283	0.994735275171663	0.242491933598273	4.09350724905888e-05	0.994735275171663	0.242491933598273	4.09350724905888e-05	0	0.0260613749060428	0.871750519994902
rs11302812,rs148987503,rs33912424,rs80343736	4	121001285	TA	T	rs11302812,rs148987503,rs33912424,rs80343736	4	121001285	TA	T	151.59	475.82	316.59	1040.7	2636.8	1519.5	0.41261	0.45394	1.18855704007690	0.051145	0.00073156	0.9943	0.0912596733092734	321.42	610.62	338.95	844.81	1625	899.21	0.4931	0.49193	0.865757874637746	0.050149	0.0040472	0.9952	0.0417567040433584	0.0111793966321082	0.035807643687501	0.754883220662819	0.0141358141247752	0.158444920034872	0.928910289351029	94.8906886908215	19.5721094192006	9.6873111812279e-06
rs71988704	4	121005193	A	AT	rs71988704	4	121005193	A	AT	153.44	476.22	314.34	1044.7	2643.5	1508.8	0.41478	0.45535	1.18523373516279	0.051197	0.00090219	0.99132	0.0660630661275382	322.26	609.06	339.68	841.9	1627.8	899.24	0.49315	0.49149	0.864339195358323	0.050305	0.003754	0.99061	0.0528124287686251	0.00930057770702207	0.0358822192349052	0.795482941909892	0.0119316183384538	0.157864934886437	0.939752308407155	94.8320173929846	19.3499103236634	1.08824355961046e-05
rs1075717	4	121010023	A	G	rs1075717	4	121010023	A	G	153.12	475.5	315.38	1046.6	2639.1	1511.3	0.41406	0.45529	1.18696544025324	0.051006	0.00077829	0.99811	0.0860742123227332	320.94	613.2	336.86	844.1	1626.7	898.24	0.49374	0.49196	0.86357027569446	0.050116	0.0034252	0.99863	0.047948699520722	0.00956071524606251	0.0357478720160578	0.789123850619265	0.0122185283890845	0.159039937078029	0.938761335671128	94.9461514868575	19.7869009607136	8.65739610844685e-06
rs6534168	4	121012177	T	C	rs6534168	4	121012177	T	C	151.08	476.95	315.97	1043.1	2639.6	1514.3	0.41266	0.45466	1.19157981225422	0.051106	0.00060421	0.99465	0.0805977519532926	321.46	611.95	337.6	842.97	1628.2	897.82	0.49365	0.49186	0.864849305951412	0.050158	0.0037929	0.99705	0.0542426515656111	0.0120400353953144	0.0357975241794476	0.73661667763282	0.0148902273589615	0.160239930005464	0.925963482360976	95.0075197285824	20.0301242195204	7.62317433655735e-06
rs972311	4	121017399	T	C	rs972311	4	121017399	T	C	152	476	316	1043	2638	1516	0.41314	0.45449	1.18714349842330	0.050952	0.00076015	1	0.0877934729557567	321	612	338	842	1629	898	0.49331	0.49169	0.865576084572697	0.050084	0.0039481	1	0.0578464880268205	0.0108812183442615	0.0357176658784034	0.7606363293056	0.0134561958342566	0.157954939012376	0.932110267144076	94.8852124691057	19.5511542553784	9.79415426372032e-06
rs7660900	4	121019286	G	A	rs7660900	4	121019286	G	A	152.13	476.12	315.74	1045.4	2636.1	1515.5	0.41334	0.45477	1.18761845080682	0.050971	0.00074224	0.9984	0.0996664948712245	320.82	612.18	337.99	842.26	1630.5	896.21	0.49325	0.49199	0.866372780994665	0.050164	0.0042431	0.99816	0.0649260671255587	0.0117385267176056	0.0357532072754548	0.7426690110327	0.0141256110767621	0.157694946918113	0.928624517204984	94.8583231881252	19.4489081400542	1.03326890642519e-05
rs10030698	4	121026270	C	T	rs10030698	4	121026270	C	T	186.82	487.68	269.5	1245.9	2660.1	1291	0.45621	0.49566	1.17676600238007	0.050816	0.0013598	0.99512	0.0864318323999351	365.15	614.23	291.62	971.48	1616.3	781.2	0.47107	0.47176	0.879316832246807	0.049912	0.009975	0.99445	0.0299001035596339	0.0144651728848495	0.0356084235105757	0.684574376525664	0.0169237468048596	0.145689916208841	0.907523528170255	94.0243393440803	16.7345513338238	4.29908877671581e-05
rs7698027	4	121030281	C	T	rs7698027	4	121030281	C	T	187.07	487.35	269.59	1245.7	2657.5	1293.8	0.45629	0.49537	1.17422693099921	0.050718	0.0015416	0.99769	0.100351093319336	363.86	615.67	291.46	966.96	1618.5	783.57	0.47152	0.47278	0.877296727543577	0.049894	0.0086978	0.99725	0.03494959424386	0.0124626469104626	0.0355681349633253	0.726047547015906	0.0147078068605928	0.145759930643202	0.919626412792511	94.0438999144949	16.7895096731772	4.17635414676765e-05
rs10008584	4	121033498	G	A	rs10008584	4	121033498	G	A	151.54	475.14	317.32	1043.4	2640.4	1513.2	0.41219	0.4548	1.19406087767724	0.051046	0.00051159	0.99722	0.0774001584293434	320.65	611.97	338.38	845.6	1628.8	894.57	0.49303	0.49273	0.869375622737387	0.05013	0.0052313	0.99745	0.0565341937151922	0.0158171881110782	0.0357667200115469	0.658321332352514	0.0185439780424781	0.158669932808922	0.906961958019486	94.9171068915096	19.6738349332906	9.1850434859042e-06
rs1389429	4	121034845	T	C	rs1389429	4	121034845	T	C	156.88	477.63	309.49	1060.3	2662.4	1474.2	0.41917	0.46017	1.18673993824296	0.051121	0.00081044	0.99607	0.0247232814343055	321.44	616.38	333.19	847.5	1632.2	889.3	0.49538	0.4938	0.864434277899256	0.050199	0.003708	0.99771	0.0729009249685745	0.00988157730140407	0.0358175802322532	0.78263544785002	0.0126176033639433	0.158444931440648	0.936528354525667	94.8881363759656	19.5623372129553	9.73698985728966e-06
[truncated: 1,214 more rows]
